# Supplementary material for: Crystal structure of 4-carbamoylpyridinium chloride
Source: Acta Crystallogr E Crystallogr Commun. 2016 Mar 4;72(Pt 4):436–9. doi: 10.1107/S2056989016003340 (PMC4910348; doi:10.1107/S2056989016003340)
Supplement: Supplementary file 1 [file e-72-00436-sup1.cif]

##############################################################################
#                                                                            #
# This CIF contains the data in a paper accepted for publication in          #
# Acta Crystallographica Section E. It conforms to the requirements of       #
# Notes for Authors for Acta Crystallographica Section E, and has been       #
# peer reviewed under the auspices of the IUCr Commission on Journals.       #
#                                                                            #
# Full details of the Crystallographic Information File format               #
# are given in the paper "The Crystallographic Information File (CIF):       #
# a New Standard Archive File for Crystallography" by S. R. Hall, F. H.      #
# Allen and I. D. Brown [Acta Cryst. (1991), A47, 655-685].                  #
#                                                                            #
# The current version of the core CIF dictionary is obtainable from          #
# ftp://ftp.iucr.org/pub/cif_core.dic.                                       #
#                                                                            #
# Software is freely available for graphical display of the structure(s)     #
# in this CIF. For information consult the CIF software page                 #
# http://www.iucr.org/resources/cif/software.                                #
#                                                                            #
# This file may be used for bona fide research purposes within the           #
# scientific community so long as proper attribution is given to the journal # 
# article from which it was obtained.                                        #
#                                                                            #
##############################################################################
data_I
_database_code_depnum_ccdc_archive 'CCDC 1455942'
_audit_creation_method     'SHELXL-2014/7'
_journal_date_recd_electronic     2016-02-24
_journal_date_accepted     2016-02-26
_journal_name_full     'Acta Crystallographica, Section E'
_journal_year     2016
_journal_volume     72
_journal_issue      4
_journal_page_first     436
_journal_page_last     439
_journal_paper_category     GO
_journal_paper_doi     10.1107/S2056989016003340
_journal_coeditor_code     ZL2658
_publ_contact_author_name     'Timothy John Prior'
_publ_contact_author_address
;
Department of Chemistry
University of Hull
Cottingham Road
Hull HU6 7RX
United Kingdom
;
_publ_contact_author_email     t.prior@hull.ac.uk
_publ_contact_author_fax     ?
_publ_contact_author_phone     ?
_publ_section_title
;
Crystal structure of 4-carbamoylpyridinium chloride
;
_publ_section_title_footnote     .
loop_
    _publ_author_name
    _publ_author_footnote
    _publ_author_address
    'Fellows, Simon M.' .
;
Department of Chemistry
University of Hull
Cottingham Road
Hull HU6 7RX
United Kingdom
;
    'Prior, Timothy J.' .
;
Department of Chemistry
University of Hull
Cottingham Road
Hull HU6 7RX
United Kingdom
;
_publ_section_synopsis
;
The hydrochloride salt of isonicotinamide has been synthesized from a dilute
solution of hydrochloric acid in acetonitrile and displays monoclinic symmetry
(space group <i>C</i>2/<i>c</i>) at 150 K, similar to the related
hydrochloride salt of nicotinamide. An array of hydrogen-bonding interactions,
including a peculiar bifurcated pyridinium--chloride interaction, results in
linear chains.
;
_chemical_name_systematic     '4-Carbamoylpyridinium chloride'
_chemical_name_common     'Isonicotinamide Hydrochloride'
_chemical_formula_moiety     'C6 H7 N2 O +, Cl -'
_chemical_formula_sum     'C6 H7 Cl N2 O'
_chemical_formula_iupac     'C6 H7 N2 O +, Cl -'
_chemical_formula_weight     158.59
_chemical_melting_point     ?
_shelx_space_group_comment
;
 The symmetry employed
 for this shelxl
 refinement is uniquely
 defined by the
 following loop, which
 should always be
 used as a
 source of symmetry
 information in preference
 to the above
 space-group names. They
 are only intended
 as comments.
;
_space_group_crystal_system     monoclinic
_space_group_name_H-M_alt     'C 2/c'
_space_group_name_Hall     '-C 2yc'
loop_
    _space_group_symop_operation_xyz
    'x, y, z'
    '-x, y, -z+1/2'
    'x+1/2, y+1/2, z'
    '-x+1/2, y+1/2, -z+1/2'
    '-x, -y, -z'
    'x, -y, z-1/2'
    '-x+1/2, -y+1/2, -z'
    'x+1/2, -y+1/2, z-1/2'
_cell_length_a     24.960(2)
_cell_length_b     5.1055(4)
_cell_length_c     12.4664(9)
_cell_angle_alpha     90
_cell_angle_beta     117.545(5)
_cell_angle_gamma     90
_cell_volume     1408.6(2)
_cell_formula_units_Z     8
_cell_measurement_reflns_used     5016
_cell_measurement_theta_min     3.7
_cell_measurement_theta_max     59.1
_cell_measurement_temperature     150(2)
_exptl_crystal_description     Block
_exptl_crystal_colour     Colourless
_exptl_crystal_size_max     0.34
_exptl_crystal_size_mid     0.28
_exptl_crystal_size_min     0.26
_exptl_crystal_density_diffrn     1.496
_exptl_crystal_density_meas     ?
_exptl_crystal_density_method     'not measured'
_exptl_crystal_F_000     656
_exptl_absorpt_coefficient_mu     0.47
_exptl_absorpt_correction_type     analytical
_exptl_absorpt_process_details
;
(<i>X-RED</i> and <i>X-SHAPE</i>; Stoe & Cie, 2012)
;
_shelx_estimated_absorpt_T_min     ?
_shelx_estimated_absorpt_T_max     ?
_exptl_absorpt_correction_T_min     0.8611
_exptl_absorpt_correction_T_max     0.9131
_diffrn_ambient_temperature     150(2)
_diffrn_radiation_type     MoK\a
_diffrn_radiation_wavelength     0.71073
_diffrn_measurement_device_type     'Stoe IPDS 2'
_diffrn_measurement_method     '\w scans'
_diffrn_detector_area_resol_mean     6.67
_diffrn_reflns_number     4768
_diffrn_reflns_av_R_equivalents     0.0471
_diffrn_reflns_theta_min     1.840
_diffrn_reflns_theta_max     29.157
_diffrn_reflns_theta_full     25.242
_diffrn_measured_fraction_theta_max     0.991
_diffrn_measured_fraction_theta_full     0.991
_diffrn_reflns_limit_h_min     -34
_diffrn_reflns_limit_h_max     34
_diffrn_reflns_limit_k_min     -6
_diffrn_reflns_limit_k_max     6
_diffrn_reflns_limit_l_min     -17
_diffrn_reflns_limit_l_max     17
_refine_special_details
;
Refinement of <i>F</i>^2^ against ALL reflections. The weighted <i>R</i>-factor
<i>wR</i> and goodness of fit <i>S</i> are based on <i>F</i>^2^, conventional
<i>R</i>-factors <i>R</i> are based on <i>F</i>, with <i>F</i> set to zero for
negative <i>F</i>^2^. The threshold expression of <i>F</i>^2^ >
\s(<i>F</i>^2^) is used only for calculating <i>R</i>-factors(gt) <i>etc</i>.
and is not relevant to the choice of reflections for refinement.
<i>R</i>-factors based on <i>F</i>^2^ are statistically about twice as large
as those based on <i>F</i>, and <i>R</i>- factors based on ALL data will be
even larger.
;
_reflns_number_total     1865
_reflns_number_gt     1520
_reflns_threshold_expression     'I > 2\s(I)'
_refine_ls_structure_factor_coef     Fsqd
_refine_ls_matrix_type     full
_refine_ls_R_factor_all     0.0405
_refine_ls_R_factor_gt     0.0337
_refine_ls_wR_factor_gt     0.0911
_refine_ls_wR_factor_ref     0.0931
_refine_ls_goodness_of_fit_ref     1.011
_refine_ls_restrained_S_all     1.010
_refine_ls_number_reflns     1865
_refine_ls_number_parameters     104
_refine_ls_number_restraints     8
_refine_ls_hydrogen_treatment     mixed
_refine_ls_weighting_scheme     calc
_refine_ls_weighting_details
                      'w=1/[\s^2^(Fo^2^)+(0.0636P)^2^] where P=(Fo^2^+2Fc^2^)/3'
_atom_sites_solution_hydrogens     mixed
_atom_sites_solution_primary     ?
_atom_sites_solution_secondary     ?
_refine_ls_shift/su_max     0.001
_refine_ls_shift/su_mean     0.000
_refine_diff_density_max     0.449
_refine_diff_density_min     -0.484
_refine_ls_extinction_method     none
_refine_ls_extinction_coef     .
loop_
    _atom_type_symbol
    _atom_type_description
    _atom_type_scat_dispersion_real
    _atom_type_scat_dispersion_imag
    _atom_type_scat_source
    'C' 'C' 0.0033 0.0016
                         'International Tables Vol C Tables 4.2.6.8 and 6.1.1.4'
    'H' 'H' 0.0000 0.0000
                         'International Tables Vol C Tables 4.2.6.8 and 6.1.1.4'
    'N' 'N' 0.0061 0.0033
                         'International Tables Vol C Tables 4.2.6.8 and 6.1.1.4'
    'O' 'O' 0.0106 0.0060
                         'International Tables Vol C Tables 4.2.6.8 and 6.1.1.4'
    'Cl' 'Cl' 0.1484 0.1585
                         'International Tables Vol C Tables 4.2.6.8 and 6.1.1.4'
_computing_data_collection
;
X-AREA (Stoe & Cie, 2012)
;
_computing_cell_refinement
;
X-AREA (Stoe & Cie, 2012)
;
_computing_data_reduction
;
X-RED (Stoe & Cie, 2012)
;
_computing_structure_solution
;
SHELXT (Sheldrick, 2015a)
;
_computing_structure_refinement
;
SHELXL2014 (Sheldrick, 2015b)
;
_computing_molecular_graphics
;
SHELXTL (Sheldrick, 2008) and Mercury (Macrae et al., 2008)
;
_computing_publication_material
;
SHELXL2014 (Sheldrick, 2015b)
;
loop_
    _atom_site_type_symbol
    _atom_site_label
    _atom_site_fract_x
    _atom_site_fract_y
    _atom_site_fract_z
    _atom_site_U_iso_or_equiv
    _atom_site_adp_type
    _atom_site_calc_flag
    _atom_site_occupancy
    _atom_site_disorder_assembly
    _atom_site_disorder_group
    Cl Cl1 0.05337(2) 1.08640(7) 0.66004(3) 0.02094(12) Uani d 1 . .
    C C1 0.14210(7) 0.6050(3) 0.62858(14) 0.0235(3) Uani d 1 . .
    H H1 0.1565(2) 0.7082(17) 0.7004(12) 0.028 Uiso calc 1 . .
    C C2 0.17821(6) 0.4124(3) 0.61830(13) 0.0206(3) Uani d 1 . .
    H H2 0.2164(7) 0.3837(6) 0.6800(11) 0.025 Uiso calc 1 . .
    C C3 0.15607(5) 0.2616(3) 0.51318(11) 0.0175(3) Uani d 1 . .
    C C4 0.09760(6) 0.3065(3) 0.42116(13) 0.0236(3) Uani d 1 . .
    H H4 0.0814(3) 0.2027(17) 0.3497(12) 0.028 Uiso calc 1 . .
    C C5 0.06356(7) 0.5048(3) 0.43560(14) 0.0270(3) Uani d 1 . .
    H H5 0.0247(7) 0.5390(7) 0.3747(12) 0.032 Uiso calc 1 . .
    C C6 0.19697(6) 0.0497(3) 0.50687(12) 0.0173(3) Uani d 1 . .
    N N1 0.08665(6) 0.6468(2) 0.53714(12) 0.0228(3) Uani d 1 . .
    H H1A 0.0642(4) 0.775(2) 0.54449(16) 0.027 Uiso calc 1 . .
    N N2 0.17626(5) -0.0961(2) 0.40762(11) 0.0209(3) Uani d 1 . .
    O O1 0.24768(4) 0.0199(2) 0.59516(9) 0.0228(2) Uani d 1 . .
    H H2A 0.2004(8) -0.216(4) 0.4039(16) 0.027 Uiso d 1 . .
    H H2B 0.1426(8) -0.069(4) 0.3420(17) 0.027 Uiso d 1 . .
loop_
    _atom_site_aniso_label
    _atom_site_aniso_U_11
    _atom_site_aniso_U_22
    _atom_site_aniso_U_33
    _atom_site_aniso_U_12
    _atom_site_aniso_U_13
    _atom_site_aniso_U_23
    Cl1 0.01780(17) 0.0231(2) 0.01907(18) 0.00607(12) 0.00610(13) -0.00009(13)
    C1 0.0261(7) 0.0220(7) 0.0249(7) -0.0003(5) 0.0138(6) -0.0034(6)
    C2 0.0179(6) 0.0215(7) 0.0208(6) 0.0012(5) 0.0075(5) -0.0015(5)
    C3 0.0171(6) 0.0167(6) 0.0190(6) 0.0021(5) 0.0087(5) 0.0014(5)
    C4 0.0195(6) 0.0255(8) 0.0212(6) 0.0065(5) 0.0056(5) -0.0034(6)
    C5 0.0207(7) 0.0294(8) 0.0277(7) 0.0091(6) 0.0086(6) 0.0003(6)
    C6 0.0155(6) 0.0170(7) 0.0190(6) 0.0022(5) 0.0075(5) 0.0013(5)
    N1 0.0236(6) 0.0195(6) 0.0303(7) 0.0055(5) 0.0166(5) 0.0003(5)
    N2 0.0173(5) 0.0217(6) 0.0198(6) 0.0061(4) 0.0052(5) -0.0024(5)
    O1 0.0170(4) 0.0250(6) 0.0202(5) 0.0067(4) 0.0034(4) -0.0015(4)
_geom_special_details
;
 All esds (except the esd in the dihedral angle between two l.s. planes)
 are estimated using the full covariance matrix.  The cell esds are taken
 into account individually in the estimation of esds in distances, angles
 and torsion angles; correlations between esds in cell parameters are only
 used when they are defined by crystal symmetry.  An approximate (isotropic)
 treatment of cell esds is used for estimating esds involving l.s. planes.
;
loop_
    _geom_bond_atom_site_label_1
    _geom_bond_atom_site_label_2
    _geom_bond_site_symmetry_2
    _geom_bond_distance
    _geom_bond_publ_flag
    C1 N1 . 1.342(2) ?
    C1 C2 . 1.3795(19) ?
    C1 H1 . 0.955(16) ?
    C2 C3 . 1.3948(19) ?
    C2 H2 . 0.918(16) ?
    C3 C4 . 1.3964(18) ?
    C3 C6 . 1.5141(18) ?
    C4 C5 . 1.3858(19) ?
    C4 H4 . 0.951(16) ?
    C5 N1 . 1.336(2) ?
    C5 H5 . 0.931(18) ?
    C6 O1 . 1.2443(17) ?
    C6 N2 . 1.3271(18) ?
    N1 H1A . 0.894(14) ?
    N2 H2A . 0.876(16) ?
    N2 H2B . 0.871(18) ?
loop_
    _geom_angle_atom_site_label_1
    _geom_angle_atom_site_label_2
    _geom_angle_atom_site_label_3
    _geom_angle_site_symmetry_1
    _geom_angle_site_symmetry_3
    _geom_angle
    _geom_angle_publ_flag
    N1 C1 C2 . . 119.73(14) ?
    N1 C1 H1 . . 120.1 ?
    C2 C1 H1 . . 120.1 ?
    C1 C2 C3 . . 119.26(13) ?
    C1 C2 H2 . . 120.4 ?
    C3 C2 H2 . . 120.4 ?
    C2 C3 C4 . . 119.39(12) ?
    C2 C3 C6 . . 117.34(11) ?
    C4 C3 C6 . . 123.25(12) ?
    C5 C4 C3 . . 118.94(14) ?
    C5 C4 H4 . . 120.5 ?
    C3 C4 H4 . . 120.5 ?
    N1 C5 C4 . . 119.84(14) ?
    N1 C5 H5 . . 120.1 ?
    C4 C5 H5 . . 120.1 ?
    O1 C6 N2 . . 123.66(12) ?
    O1 C6 C3 . . 118.43(12) ?
    N2 C6 C3 . . 117.91(12) ?
    C5 N1 C1 . . 122.81(12) ?
    C5 N1 H1A . . 118.6 ?
    C1 N1 H1A . . 118.6 ?
    C6 N2 H2A . . 117.5(12) ?
    C6 N2 H2B . . 125.3(12) ?
    H2A N2 H2B . . 116.7(16) ?
loop_
    _geom_hbond_atom_site_label_D
    _geom_hbond_atom_site_label_H
    _geom_hbond_atom_site_label_A
    _geom_hbond_site_symmetry_A
    _geom_hbond_distance_DH
    _geom_hbond_distance_HA
    _geom_hbond_distance_DA
    _geom_hbond_angle_DHA
    C1 H1 O1 4_556 0.95 2.74 3.295(2) 117.9
    C2 H2 O1 4_556 0.92 2.61 3.2205(18) 124.4
    C4 H4 Cl1 6_565 0.95 2.59 3.5377(15) 171.6
    C5 H5 Cl1 5_576 0.93 2.62 3.3284(15) 133.4
    N1 H1A Cl1 . 0.89 2.24 3.0416(12) 148.5
    N1 H1A Cl1 5_576 0.89 2.95 3.4882(13) 120.5
    N2 H2A O1 7_546 0.876(16) 2.017(17) 2.8892(15) 173.6(17)
    N2 H2B Cl1 6_565 0.871(18) 2.332(19) 3.1907(13) 168.6(16)
_shelx_hkl_file
;
   2   0   0   32.24    3.64   0
  -2   0   0   30.61    3.38   0
  -4   0   0  934.54   13.54   0
   4   0   0  949.68   13.93   0
  -6   0   0 1034.64   11.81   0
   6   0   0 1046.71   12.14   0
  -8   0   0 6323.25   25.29   0
   8   0   0 6462.46   25.84   0
 -10   0   0 3497.29   17.25   0
  10   0   0 3427.50   17.31   0
  12   0   0  822.49    8.52   0
  14   0   0  264.42    5.46   0
  16   0   0  760.46    7.64   0
  18   0   0   79.06    3.69   0
  20   0   0 1153.43    8.46   0
  22   0   0  113.42    5.22   0
  24   0   0   22.35    5.05   0
  26   0   0  582.67    8.12   0
  28   0   0  103.88    7.16   0
  30   0   0  166.30    8.13   0
   1   1   0  111.88    7.41   0
  -1  -1   0  112.48    7.50   0
  -3  -1   0  272.78    8.97   0
   3   1   0  281.83    9.22   0
  -5  -1   0 1595.54   16.79   0
   5   1   0 1596.03   16.86   0
   7  -1   0  876.64    9.66   0
   7   1   0  867.50   10.81   0
  -7  -1   0  919.13   11.06   0
  -9  -1   0  893.51    9.82   0
   9   1   0  877.68    9.86   0
   9  -1   0  902.26    9.02   0
  11   1   0  619.51    7.98   0
 -11  -1   0  631.22    7.91   0
  11  -1   0  649.68    7.73   0
 -13  -1   0  893.04    8.69   0
  13  -1   0  910.55    8.47   0
  13   1   0  897.58    8.84   0
 -15  -1   0   38.40    3.93   0
  15  -1   0   39.63    4.08   0
  15   1   0   26.27    3.10   0
  17   1   0  592.27    6.67   0
  17  -1   0  621.58    6.55   0
  19   1   0  361.16    5.58   0
  19  -1   0  382.54    6.10   0
  21   1   0  271.92    6.11   0
  21  -1   0  261.85    4.90   0
  23   1   0    0.48    3.82   0
  23  -1   0    5.00    5.15   0
  25   1   0   12.99    5.96   0
  25  -1   0   11.79    5.47   0
  27   1   0  234.97    6.84   0
  27  -1   0  242.36    6.80   0
  29   1   0  122.07    5.86   0
  29  -1   0  146.58    7.90   0
   0  -2   0 2418.01   22.19   0
   2   2   0  123.96    6.55   0
  -2  -2   0  127.66    6.38   0
   2  -2   0  119.28    5.41   0
  -4  -2   0 2052.02   19.94   0
   4   2   0 1910.92   19.48   0
  -6  -2   0  285.01    7.22   0
   6   2   0  270.19    7.17   0
   8  -2   0  502.28    7.31   0
   8   2   0  470.46    8.16   0
  -8  -2   0  501.62    8.29   0
  10   2   0  957.58   10.27   0
 -10  -2   0  954.71   10.17   0
  10  -2   0  955.45    8.69   0
 -12  -2   0  102.18    4.61   0
  12  -2   0   99.32    4.43   0
  12   2   0   96.02    4.66   0
 -14  -2   0  167.16    4.40   0
  14  -2   0  159.29    4.08   0
  14   2   0  155.69    5.16   0
 -16  -2   0 1582.25   11.03   0
  16   2   0 1474.56   10.77   0
  16  -2   0 1538.93    9.70   0
  18  -2   0    3.22    4.10   0
  18   2   0    4.55    4.48   0
 -18  -2   0    0.98    3.93   0
  20   2   0   82.09    5.33   0
  20  -2   0   82.19    5.19   0
  22  -2   0   -2.16    3.79   0
  22   2   0    5.16    5.24   0
  24  -2   0    0.26    5.90   0
  24   2   0   -0.10    5.50   0
  26  -2   0  126.82    6.51   0
  26   2   0  118.83    7.21   0
  28   2   0    1.85    7.58   0
  28  -2   0    3.97    7.25   0
   1  -3   0   86.58    5.43   0
  -1  -3   0   90.30    5.48   0
   3  -3   0  250.31    6.82   0
  -3  -3   0  289.37    7.67   0
   3   3   0  258.81    7.91   0
  -5  -3   0   52.31    4.87   0
   5   3   0   48.23    5.06   0
   7   3   0    8.40    4.32   0
  -7  -3   0   -0.08    3.92   0
   9   3   0  292.02    6.88   0
  -9  -3   0  324.51    7.02   0
   9  -3   0  349.63    6.33   0
  11  -3   0  123.77    4.89   0
 -11  -3   0  115.21    4.96   0
  11   3   0  108.74    4.98   0
 -13  -3   0    0.58    3.84   0
  13   3   0    0.82    4.60   0
  13  -3   0   -1.76    3.77   0
  15   3   0  128.39    5.41   0
  15  -3   0  128.79    4.21   0
 -15  -3   0  142.96    5.43   0
  17  -3   0  278.64    5.22   0
 -17  -3   0  288.43    6.26   0
  17   3   0  257.83    6.83   0
  19  -3   0   15.89    4.76   0
 -19  -3   0   15.61    5.03   0
  19   3   0   12.22    5.21   0
  21  -3   0  192.29    6.29   0
  21   3   0  178.02    6.13   0
  23  -3   0    8.10    4.64   0
  23   3   0   11.29    6.19   0
  25  -3   0   50.32    7.15   0
  25   3   0   53.18    6.29   0
  27  -3   0    0.55    7.00   0
  27   3   0    1.32    7.93   0
   0  -4   0  151.11    6.34   0
  -2  -4   0  224.66    7.25   0
   2  -4   0  197.72    6.19   0
   4  -4   0  127.33    5.41   0
  -4  -4   0  142.85    6.60   0
   6   4   0   15.80    5.28   0
   6  -4   0   17.42    4.41   0
  -6  -4   0   18.17    4.94   0
   8  -4   0  396.28    6.96   0
  -8  -4   0  380.68    8.34   0
   8  -4   0  302.60    6.50   0
   8   4   0  319.20    8.55   0
 -10  -4   0    0.32    4.98   0
  10   4   0   -0.09    5.30   0
  10  -4   0    1.37    4.12   0
  12   4   0   46.49    5.30   0
  12  -4   0   49.26    4.60   0
 -12  -4   0   51.45    5.76   0
 -14  -4   0    0.46    4.81   0
  14   4   0    1.68    5.47   0
  14  -4   0   -0.27    4.44   0
 -16  -4   0   12.08    5.20   0
  16  -4   0   10.05    3.82   0
  16   4   0   13.01    6.20   0
  18  -4   0   94.72    5.60   0
  18   4   0   88.72    6.13   0
 -18  -4   0   96.49    5.99   0
  20   4   0   23.98    6.32   0
  20  -4   0   21.87    6.13   0
  22  -4   0  310.18    6.38   0
  22   4   0  330.34    8.50   0
  24   4   0    5.81    7.70   0
  24  -4   0   -2.74    7.38   0
  -1  -5   0  518.56   10.25   0
   1  -5   0  509.76    9.70   0
   3  -5   0  127.44    6.82   0
  -3  -5   0  136.35    7.49   0
  -5  -5   0   45.66    6.89   0
   5  -5   0   37.02    5.86   0
   5  -5   0   48.63    5.55   0
   7  -5   0  359.31    7.87   0
   7  -5   0  300.30    7.65   0
  -7  -5   0  371.42   10.49   0
   9  -5   0  435.11    8.14   0
   9  -5   0  366.51    7.91   0
  -9  -5   0  446.49   11.12   0
  11  -5   0   38.78    5.81   0
 -11  -5   0   54.41    7.26   0
  11   5   0   43.19    7.39   0
  11  -5   0   53.68    5.28   0
 -13  -5   0   29.34    6.78   0
  13  -5   0   20.33    5.97   0
  13  -5   0   28.22    5.81   0
  13   5   0   23.85    7.15   0
 -15  -5   0    4.14    7.07   0
  15  -5   0    3.38    5.43   0
  15  -5   0    1.98    5.53   0
  15   5   0    3.94    8.18   0
  17  -5   0  223.86    7.49   0
  17   5   0  203.25    9.30   0
  19  -5   0  404.91    8.09   0
  19   5   0  361.05   10.72   0
  21   5   0    6.91    8.46   0
  21  -5   0   11.01    8.04   0
   0  -6   0  424.45   11.79   0
   0  -6   0  395.87   11.15   0
  -2  -6   0   13.69    9.17   0
  -2  -6   0   15.58    9.99   0
   2  -6   0   16.97    7.07   0
   2  -6   0   12.33    7.43   0
   4  -6   0    6.32    6.40   0
  -4  -6   0    6.99   11.10   0
   4  -6   0   10.39    7.30   0
   6  -6   0  225.11    8.77   0
   6  -6   0  192.78    8.65   0
   8  -6   0  333.10    9.43   0
   8  -6   0  297.61    8.86   0
  10  -6   0  215.24    8.33   0
  10  -6   0  249.19    8.11   0
  12  -6   0   90.52    7.48   0
  12  -6   0   76.10    7.60   0
  14  -6   0    4.72    7.40   0
  14  -6   0   -1.58    7.70   0
  30   0  -1   -2.07    7.33   0
  28   0  -1    0.87    5.87   0
  26   0  -1    1.35    4.29   0
  24   0  -1    0.55    4.79   0
  22   0  -1    2.28    4.70   0
  20   0  -1   -0.32    3.13   0
 -18   0   1    0.61    2.84   0
  18   0  -1    1.49    4.09   0
  16   0  -1    2.28    3.85   0
 -16   0   1   -2.33    3.62   0
 -14   0   1    0.59    3.45   0
  14   0  -1    6.75    3.75   0
  12   0  -1   -0.46    3.56   0
 -12   0   1    2.80    3.34   0
 -10   0   1    1.89    2.19   0
  10   0  -1    0.37    3.32   0
  -8   0   1   -0.28    2.59   0
   8   0  -1    0.16    3.03   0
   6   0  -1   -0.57    1.99   0
  -6   0   1   -0.06    1.82   0
  -4   0   1    0.32    1.64   0
   4   0  -1    1.78    2.62   0
   2   0  -1   -0.49    1.69   0
  -2   0   1   -0.15    0.84   0
   0   0  -1    1.94    1.92   0
   0   0   1    1.79    1.98   0
   6   0   1    5.39    2.99   0
   8   0   1   -1.95    2.44   0
  10   0   1    0.57    2.43   0
  12   0   1    2.56    3.44   0
  14   0   1    2.32    2.66   0
  16   0   1    0.95    3.85   0
  18   0   1    1.22    4.36   0
  20   0   1   -0.13    4.35   0
  22   0   1   -1.27    4.79   0
  24   0   1    0.75    5.57   0
  26   0   1   -1.27    4.75   0
  28   0   1    6.32    7.40   0
  29   1  -1    4.05    6.78   0
  29  -1  -1   -0.08    7.03   0
  27   1  -1   79.02    6.00   0
  27  -1  -1   76.11    6.41   0
  25  -1  -1   24.40    5.76   0
  25   1  -1   24.50    5.58   0
  23   1  -1    9.00    4.64   0
  23  -1  -1    5.40    5.10   0
 -21  -1   1  302.88    5.95   0
  21  -1  -1  296.40    5.99   0
  21   1  -1  284.04    5.78   0
 -19  -1   1  117.96    4.83   0
  19   1  -1  108.82    4.97   0
  19  -1  -1  118.63    4.82   0
  17   1  -1 1254.91    9.20   0
 -17  -1   1 1301.23    9.56   0
  17  -1  -1 1351.44    9.51   0
  15  -1  -1  218.48    5.21   0
  15   1  -1  210.63    4.59   0
 -15  -1   1  216.83    5.14   0
 -13  -1   1   66.79    3.88   0
  13   1  -1   64.28    4.15   0
  13  -1  -1   69.11    4.28   0
 -11  -1   1   28.44    2.70   0
  11   1  -1   30.35    3.73   0
  11  -1  -1   29.32    3.72   0
   9  -1  -1 1519.56   11.98   0
  -9  -1   1 1537.90   12.63   0
   9   1  -1 1477.94   12.50   0
  -7  -1   1  792.66   10.27   0
   7   1  -1  802.38   10.17   0
  -7   1   1  912.05   10.55   0
   7  -1  -1  861.74   10.12   0
   5  -1  -1  551.23    9.70   0
  -5  -1   1  462.99    8.82   0
   5   1  -1  484.94    9.31   0
  -5   1   1  538.10    9.43   0
   3   1  -1   13.73    3.32   0
  -3  -1   1   12.36    3.13   0
   3  -1  -1   13.23    3.28   0
  -1  -1   1   12.56    3.26   0
   1  -1  -1   13.16    4.77   0
   1   1  -1   12.88    3.53   0
  -1  -1  -1 1218.04   33.22   0
   1   1   1 1091.90   31.71   0
   1  -1   1  922.19   13.31   0
   3   1   1  161.27    7.22   0
  -3  -1  -1  161.88    7.40   0
  -5  -1  -1  831.81   11.95   0
   5   1   1  804.51   11.89   0
   7   1   1   21.48    3.38   0
  -7  -1  -1   26.16    3.48   0
   9  -1   1  450.70    6.84   0
  -9  -1  -1  420.48    6.68   0
   9   1   1  374.30    6.91   0
  11  -1   1  237.78    4.80   0
  11   1   1  237.25    5.54   0
  13  -1   1  203.11    4.99   0
  13   1   1  199.36    5.30   0
  15  -1   1   36.43    4.13   0
  15   1   1   33.34    3.99   0
  17  -1   1   43.21    4.42   0
  17   1   1   45.24    4.59   0
  19  -1   1   39.47    4.80   0
  19   1   1   43.31    4.78   0
  21   1   1  323.60    6.49   0
  21  -1   1  300.95    5.34   0
  23  -1   1   41.39    5.30   0
  23   1   1   43.98    4.30   0
  25   1   1   14.31    4.50   0
  25  -1   1    9.02    6.17   0
  27  -1   1    4.42    5.26   0
  27   1   1    0.97    4.95   0
  28   2  -1  158.63    6.08   0
  28  -2  -1  177.62    7.03   0
  26   2  -1  548.22    7.26   0
  26  -2  -1  584.63    8.25   0
  24   2  -1   20.20    5.55   0
  24  -2  -1   20.80    5.50   0
  22  -2  -1    9.91    4.68   0
  22   2  -1    9.74    4.60   0
 -22  -2   1   11.25    4.87   0
 -20  -2   1  509.10    6.28   0
  20   2  -1  480.59    6.82   0
  20  -2  -1  503.82    6.03   0
 -18  -2   1  597.05    7.28   0
  18   2  -1  512.06    7.15   0
  18  -2  -1  573.10    7.01   0
 -16  -2   1   10.90    3.89   0
  16   2  -1    9.59    4.04   0
  16  -2  -1    9.20    4.14   0
  14   2  -1  312.57    6.10   0
  14  -2  -1  329.79    5.30   0
 -14  -2   1  336.32    6.12   0
  12  -2  -1  199.21    5.10   0
  12   2  -1  180.17    5.31   0
 -12  -2   1  195.19    5.32   0
  10  -2  -1 1447.15   11.15   0
  10   2  -1 1343.33   11.74   0
 -10  -2   1 1442.89   12.05   0
   8   2  -1  139.95    5.08   0
   8  -2  -1  145.67    4.84   0
  -8  -2   1  142.56    4.99   0
   6  -2  -1  921.03   10.80   0
  -6  -2   1  805.69   10.59   0
   6   2  -1  810.87   10.72   0
  -4  -2   1 2533.30   19.36   0
   4  -2  -1 2903.20   21.52   0
   4   2  -1 2333.78   18.87   0
   2   2  -1   91.48    5.04   0
  -2  -2   1   90.89    5.24   0
   0  -2   1 2675.15   19.56   0
   0  -2  -1 2861.28   33.41   0
   2   2   1 1332.21   23.63   0
   2  -2   1 1290.55   12.84   0
  -2  -2  -1 1518.46   24.60   0
  -4  -2  -1 1282.70   17.72   0
   4   2   1 1187.19   17.18   0
  -6  -2  -1    2.37    3.28   0
   6   2   1    2.22    3.41   0
  -8  -2  -1  586.42    9.21   0
   8   2   1  553.92    8.87   0
 -10  -2  -1  599.71    8.39   0
  10   2   1  593.06    8.42   0
  10  -2   1  612.16    7.35   0
  12  -2   1 1099.34    8.62   0
  12   2   1 1090.74   10.28   0
 -12  -2  -1 1102.03   10.25   0
  14   2   1  185.52    5.43   0
  14  -2   1  192.77    4.44   0
  16  -2   1  517.01    6.64   0
  16   2   1  485.16    7.23   0
  18   2   1    4.57    4.55   0
  18  -2   1    7.01    4.64   0
  20  -2   1  317.00    6.40   0
  20   2   1  284.66    6.17   0
  22  -2   1  393.64    7.16   0
  22   2   1  361.65    6.85   0
  24  -2   1    5.94    6.30   0
  24   2   1   15.64    6.32   0
  26  -2   1    0.79    5.15   0
  26   2   1    3.55    6.38   0
  28  -2   1   22.47    7.13   0
  27   3  -1  170.24    7.51   0
  27  -3  -1  204.68    8.04   0
  25  -3  -1  310.36    7.09   0
  25   3  -1  310.83    7.92   0
  23   3  -1   -2.15    5.37   0
 -23  -3   1    1.23    5.20   0
  23  -3  -1   -0.00    5.32   0
 -21  -3   1    0.20    4.77   0
  21  -3  -1    0.61    5.26   0
  21   3  -1    4.44    5.25   0
  19  -3  -1  211.99    5.68   0
 -19  -3   1  229.23    5.23   0
  19   3  -1  206.18    6.06   0
  17   3  -1  483.53    7.33   0
 -17  -3   1  536.52    7.48   0
  17  -3  -1  496.66    6.72   0
  15  -3  -1  780.96    8.02   0
 -15  -3   1  785.51    8.71   0
  15   3  -1  678.87    8.33   0
  13  -3  -1   21.52    3.85   0
  13   3  -1   22.25    4.74   0
 -13  -3   1   17.82    4.54   0
  11  -3  -1  150.32    4.88   0
 -11  -3   1  149.03    5.47   0
  11   3  -1  129.36    5.10   0
   9  -3  -1  829.20    8.99   0
   9   3  -1  719.33    9.39   0
  -9  -3   1  777.77    9.62   0
   7  -3  -1 1398.75   12.07   0
  -7  -3   1 1414.03   13.25   0
   7   3  -1 1223.48   12.43   0
   5   3  -1  794.36   10.60   0
   5  -3  -1  908.26   10.91   0
  -5  -3   1  852.33   10.69   0
   3  -3  -1  188.27    6.42   0
   3   3  -1  199.71    6.17   0
  -3  -3   1  208.32    6.07   0
  -1  -3   1  992.10   11.36   0
   1  -3  -1 1004.94   14.86   0
   1  -3   1  888.42   10.38   0
  -1  -3  -1  958.20   16.36   0
   3   3   1    3.00    5.08   0
   3  -3   1    3.66    3.67   0
  -3  -3  -1    1.87    4.64   0
  -5  -3  -1 1674.57   19.10   0
   5   3   1 1468.01   18.49   0
   5  -3   1 1361.92   11.05   0
  -7  -3  -1  145.86    6.25   0
   7   3   1  132.66    5.85   0
  -9  -3  -1 1267.25   13.03   0
   9   3   1 1110.67   12.57   0
  11  -3   1   10.20    2.93   0
 -11  -3  -1   11.08    3.95   0
  11   3   1    8.69    4.08   0
  13  -3   1  818.54    7.99   0
 -13  -3  -1  907.06   10.01   0
  13   3   1  795.28    9.91   0
  15  -3   1  704.89    7.69   0
  15   3   1  637.17    8.55   0
  17   3   1  658.77    8.64   0
  17  -3   1  658.86    7.50   0
  19   3   1  159.09    6.28   0
  19  -3   1  169.98    5.70   0
  21   3   1  319.92    7.47   0
  21  -3   1  328.47    6.67   0
  23   3   1  160.21    6.76   0
  23  -3   1  155.35    6.53   0
  25  -3   1    0.87    7.05   0
  25   3   1    3.58    7.49   0
  24  -4  -1    4.63    6.41   0
  24   4  -1    0.95    7.33   0
 -22  -4   1  109.51    6.50   0
  22  -4  -1   99.60    6.40   0
  22   4  -1  100.13    7.16   0
 -20  -4   1   60.09    5.51   0
  20   4  -1   53.64    6.17   0
  20  -4  -1   55.20    6.09   0
 -18  -4   1  487.94    7.86   0
  18  -4  -1  482.87    7.35   0
  18   4  -1  445.14    8.11   0
 -16  -4   1  124.39    6.63   0
  16  -4  -1  117.77    5.23   0
  16   4  -1  107.03    6.45   0
 -14  -4   1  209.49    6.37   0
  14   4  -1  176.74    6.92   0
  14  -4  -1  196.55    5.74   0
  12   4  -1    8.08    4.59   0
  12  -4  -1    6.38    4.32   0
 -12  -4   1    6.79    4.89   0
 -10  -4   1  921.67   10.99   0
  10  -4  -1  909.87    9.39   0
  10   4  -1  797.29   10.29   0
   8  -4  -1  151.61    5.88   0
   8   4  -1  128.70    6.41   0
  -8  -4   1  145.08    5.77   0
   6  -4  -1  192.49    6.09   0
   6   4  -1  201.60    6.59   0
   6  -4  -1  240.22    6.80   0
  -6  -4   1  224.00    6.53   0
   4  -4  -1   21.38    4.33   0
  -4  -4   1   17.88    4.17   0
   4  -4  -1   16.46    4.40   0
  -2  -4   1    0.13    3.69   0
   2  -4  -1   -0.20    4.65   0
   0  -4   1  341.74    7.08   0
   0  -4  -1  355.35    9.92   0
   2  -4   1  377.40    7.18   0
  -2  -4  -1  432.15   11.87   0
   4  -4   1  304.08    6.31   0
  -4  -4  -1  373.93   11.82   0
  -6  -4  -1   18.49    5.90   0
   6  -4   1   13.41    4.19   0
   6   4   1   13.95    6.33   0
   8  -4   1   94.02    4.67   0
   8   4   1  100.49    6.81   0
  -8  -4  -1  117.31    6.75   0
  10   4   1  283.19    8.72   0
  10  -4   1  340.13    6.44   0
 -10  -4  -1  325.98    8.58   0
 -12  -4  -1  380.93    8.22   0
  12   4   1  335.20    8.05   0
  12  -4   1  371.99    6.46   0
  14  -4   1  163.84    5.87   0
  14   4   1  148.44    7.21   0
  16  -4   1  110.74    5.95   0
  16   4   1  100.09    6.50   0
  18  -4   1    3.12    5.37   0
  18   4   1    3.14    6.86   0
  20   4   1  237.68    8.74   0
  20  -4   1  246.66    7.13   0
  22   4   1  285.77    9.07   0
  22  -4   1  297.04    7.92   0
  21   5  -1    2.79    8.85   0
  21  -5  -1    1.90    7.40   0
  19   5  -1  208.81    9.46   0
 -19  -5   1  239.45    8.78   0
  19  -5  -1  238.75    7.80   0
  17   5  -1    8.70    6.80   0
  17  -5  -1   10.40    6.32   0
 -17  -5   1    9.44    6.25   0
  15  -5  -1   -0.26    5.79   0
  15   5  -1   -0.23    7.37   0
 -15  -5   1    0.96    5.98   0
 -13  -5   1   23.78    5.80   0
  13  -5  -1   18.31    6.19   0
  13   5  -1   21.98    7.00   0
  13  -5  -1   27.21    5.71   0
 -11  -5   1    3.39    5.40   0
  11  -5  -1    5.29    5.29   0
  11   5  -1    3.82    6.56   0
  11  -5  -1    3.43    5.82   0
  -9  -5   1   33.83    6.30   0
   9  -5  -1   29.05    5.56   0
   9  -5  -1   34.45    5.41   0
   9   5  -1   28.49    6.28   0
   7  -5  -1   71.28    6.58   0
  -7  -5   1   87.52    6.49   0
   7  -5  -1   90.80    5.78   0
  -5  -5   1   10.34    5.49   0
   5  -5  -1   10.26    5.86   0
   5  -5  -1   13.64    5.02   0
   3  -5  -1    2.01    5.96   0
  -3  -5   1    3.90    5.83   0
   3  -5  -1    3.98    5.52   0
   1  -5  -1   47.74    7.57   0
   1  -5  -1   40.25    6.92   0
  -1  -5   1   40.51    5.93   0
  -1  -5  -1  730.57   16.55   0
  -1  -5  -1  774.57   17.40   0
   1  -5   1  670.22    9.95   0
   3  -5   1   20.76    5.08   0
   5  -5   1    6.82    5.27   0
   7  -5   1   -0.76    5.25   0
   9  -5   1   65.15    5.88   0
   9  -5   1   83.99    5.90   0
  11   5   1   77.42    9.38   0
  11  -5   1   76.39    6.13   0
  11  -5   1   92.30    6.15   0
  13   5   1    6.67    8.11   0
  13  -5   1    6.64    5.90   0
  13  -5   1    3.47    5.99   0
  15  -5   1    2.22    5.80   0
  15  -5   1    3.18    6.32   0
  15   5   1   -0.63    8.14   0
  17  -5   1    5.44    6.97   0
  17   5   1    5.21    8.31   0
  17  -5   1    5.14    7.00   0
  19  -5   1   43.73    6.91   0
  19   5   1   37.08    9.04   0
  16   6  -1    0.95    9.98   0
 -16  -6   1   -0.48    8.85   0
  16  -6  -1    1.58    7.85   0
  16  -6  -1   -0.25    8.14   0
  14  -6  -1    2.81    7.78   0
  14  -6  -1   -1.73    7.37   0
 -14  -6   1    0.10    9.02   0
 -12  -6   1   21.66    8.68   0
  12  -6  -1   18.39    6.99   0
  12  -6  -1   24.91    7.83   0
  10  -6  -1    3.36    6.69   0
 -10  -6   1    3.95    8.54   0
  10  -6  -1    4.48    7.82   0
   8  -6  -1    3.31    7.48   0
   8  -6  -1    3.03    7.34   0
  -8  -6   1    4.49    7.94   0
   6  -6  -1   82.19    7.67   0
   6  -6  -1   68.32    7.77   0
  -6  -6   1   81.67    8.44   0
   4  -6  -1  130.73    9.17   0
   4  -6  -1  138.03    8.70   0
  -4  -6   1  132.74    8.11   0
   2  -6  -1    6.12    9.63   0
   2  -6  -1    5.08    8.70   0
  -2  -6   1    5.42    7.45   0
   0  -6   1    4.93    6.87   0
   2  -6   1   40.76    7.25   0
   4  -6   1   21.80    6.86   0
   4  -6   1   22.96    6.68   0
   6  -6   1   21.12    6.65   0
   6  -6   1   20.86    6.63   0
   8  -6   1   14.52    6.72   0
   8  -6   1   18.39    6.60   0
  10  -6   1    5.19    7.00   0
  10  -6   1    3.31    6.84   0
  12  -6   1   22.37    7.51   0
  12  -6   1   31.21    7.72   0
  14  -6   1  115.70    8.58   0
  14  -6   1  145.32    8.43   0
  30   0  -2    4.53    5.17   0
  28   0  -2   52.64    6.31   0
  26   0  -2  407.51    6.07   0
  24   0  -2  370.36    6.63   0
 -22   0   2  104.44    4.97   0
  22   0  -2   95.53    5.13   0
  20   0  -2    4.79    4.21   0
 -20   0   2   -0.38    3.98   0
 -18   0   2  987.73    8.38   0
  18   0  -2 1006.72    8.58   0
 -16   0   2  485.95    6.39   0
  16   0  -2  485.54    6.52   0
 -14   0   2 1095.79    9.19   0
  14   0  -2 1079.40    9.26   0
  12   0  -2   28.77    2.87   0
 -12   0   2   29.48    2.75   0
  10   0  -2 1030.07    9.84   0
 -10   0   2 1008.33    9.87   0
   8   0  -2  565.83    8.14   0
  -8   0   2  571.56    8.09   0
  -6   0   2  836.35   11.17   0
   6   0  -2  818.87   10.92   0
  -4   0   2    8.32    2.78   0
   4   0  -2   14.59    3.23   0
   2   0  -2    7.05    2.43   0
  -2   0   2    5.22    2.75   0
   0   0   2 5014.35   33.58   0
   0   0  -2 4655.64   32.17   0
   8   0   2 1444.15   11.58   0
  10   0   2  331.51    5.97   0
  12   0   2 4821.57   18.15   0
  14   0   2  431.23    5.75   0
  16   0   2   46.79    4.30   0
  18   0   2  125.37    4.95   0
  20   0   2    0.13    3.46   0
  22   0   2  651.73    7.67   0
  24   0   2  115.27    6.35   0
  26   0   2   38.44    6.40   0
  28   0   2   15.80    7.01   0
  31   1  -2   92.92    7.10   0
  31  -1  -2   87.81    5.90   0
  29  -1  -2    6.56    4.77   0
  29   1  -2    2.69    5.90   0
  27   1  -2  117.01    6.54   0
  27  -1  -2  115.09    5.78   0
  25   1  -2  489.70    7.32   0
 -25  -1   2  495.96    6.27   0
  25  -1  -2  507.76    7.35   0
 -23  -1   2    2.45    4.44   0
  23   1  -2    2.75    4.65   0
  23  -1  -2   -0.07    3.39   0
 -21  -1   2 1161.57    8.98   0
  21  -1  -2 1114.55    8.79   0
  21   1  -2 1114.94    9.00   0
 -19  -1   2  347.91    5.79   0
  19   1  -2  323.88    5.80   0
  19  -1  -2  319.57    5.14   0
  17   1  -2  184.31    5.06   0
 -17  -1   2  201.94    5.06   0
 -17   1   2  194.67    4.81   0
  17  -1  -2  191.31    5.05   0
  15   1  -2 1173.84    9.44   0
 -15  -1   2 1190.06    9.12   0
 -15   1   2 1246.92    9.47   0
  15  -1  -2 1212.83    9.48   0
 -13  -1   2 1644.74   11.37   0
  13   1  -2 1558.30   11.14   0
 -13   1   2 1590.73   10.77   0
  13  -1  -2 1542.42   10.69   0
  11  -1  -2  165.58    4.97   0
 -11  -1   2  156.07    4.23   0
 -11   1   2  173.48    4.90   0
  11   1  -2  162.27    4.85   0
  -9   1   2 2550.80   15.93   0
   9  -1  -2 2405.36   15.38   0
   9   1  -2 2403.47   15.52   0
  -9  -1   2 2382.88   15.42   0
  -7   1   2    9.17    2.16   0
   7  -1  -2   11.04    2.33   0
  -7  -1   2   12.41    3.01   0
   7   1  -2    8.07    2.32   0
   3  -1  -2  134.10    6.88   0
  -3   1   2  142.69    7.01   0
  -3  -1   2  123.62    4.74   0
   3   1  -2  124.26    4.86   0
   1  -1  -2 1190.79   27.77   0
  -1  -1   2 1130.97   13.18   0
  -1   1   2 1326.30   28.93   0
   1   1  -2 1200.88   13.78   0
   1  -1   2 1280.25   13.34   0
   3   1   2 2996.70   25.61   0
   5   1   2 3853.40   23.88   0
   7   1   2  979.61   10.91   0
   9   1   2   11.44    3.64   0
  11  -1   2 1148.14    9.30   0
  11   1   2 1168.24   10.26   0
  13  -1   2  204.63    4.39   0
  13   1   2  195.09    4.58   0
  15   1   2  747.67    8.07   0
  15  -1   2  725.95    7.42   0
  17   1   2    5.70    4.42   0
  17  -1   2    1.74    4.45   0
  19  -1   2   22.11    5.05   0
  19   1   2   21.83    3.55   0
  21   1   2  999.13    9.24   0
  21  -1   2  982.87    8.56   0
  23  -1   2   87.19    6.18   0
  23   1   2   88.74    6.05   0
  25  -1   2   19.61    6.70   0
  25   1   2   20.83    6.08   0
  27   1   2   -3.29    6.77   0
  27  -1   2    3.87    7.47   0
  30   2  -2   43.15    8.04   0
  30  -2  -2   34.05    7.71   0
  28   2  -2   33.53    7.04   0
  28  -2  -2   32.95    6.78   0
  26  -2  -2   56.95    6.16   0
 -26  -2   2   58.06    5.54   0
  26   2  -2   54.74    4.68   0
 -24  -2   2   77.76    5.23   0
  24  -2  -2   73.60    5.54   0
  24   2  -2   66.90    5.77   0
  22  -2  -2   15.09    5.02   0
  22   2  -2   15.85    5.12   0
 -22  -2   2   17.11    4.88   0
  20  -2  -2  129.96    4.33   0
  20   2  -2  120.93    4.90   0
 -20  -2   2  124.17    5.00   0
  18   2  -2  339.19    6.16   0
  18  -2  -2  361.18    6.13   0
 -18  -2   2  368.48    5.61   0
  16  -2  -2   43.81    4.15   0
 -16  -2   2   46.42    3.18   0
  16   2  -2   40.20    3.22   0
  14  -2  -2   99.70    3.72   0
  14   2  -2   90.15    3.67   0
 -14  -2   2   95.56    4.25   0
  12  -2  -2   22.81    3.80   0
  12   2  -2   20.68    3.90   0
 -12  -2   2   25.00    3.79   0
 -10  -2   2  207.28    5.38   0
  10   2  -2  210.48    5.53   0
  10  -2  -2  215.13    5.44   0
   8   2  -2   49.71    3.95   0
   8  -2  -2   52.84    3.34   0
  -8  -2   2   50.45    3.78   0
   6   2  -2   14.35    3.32   0
   6  -2  -2   15.66    3.42   0
  -6  -2   2   16.46    3.37   0
   4   2  -2  922.47   10.67   0
  -4  -2   2  976.11   11.05   0
   4  -2  -2 1120.18   15.53   0
   2   2  -2   21.80    3.52   0
  -2  -2   2   24.01    2.63   0
   2  -2  -2   25.81    5.93   0
   0  -2   2    8.07    2.31   0
   2  -2   2  734.01    8.76   0
   2   2   2  839.62   28.05   0
   4   2   2  121.18    6.86   0
   6   2   2  175.64    6.72   0
   8   2   2    5.08    3.59   0
  10   2   2   10.26    3.74   0
  12   2   2   -0.50    3.57   0
  12  -2   2    1.80    4.01   0
  14  -2   2   25.32    4.26   0
  14   2   2   20.94    4.25   0
  16  -2   2  804.51    7.90   0
  16   2   2  777.88    8.57   0
  18   2   2    6.21    4.85   0
  18  -2   2    5.50    3.65   0
  20  -2   2    5.69    5.16   0
  20   2   2    3.31    4.75   0
  22  -2   2  195.26    6.63   0
  22   2   2  202.82    6.91   0
  24   2   2   96.94    6.46   0
  24  -2   2  105.18    6.91   0
  26   2   2   49.51    7.05   0
  26  -2   2   14.67    7.49   0
  27   3  -2   34.24    7.03   0
  27  -3  -2   32.49    6.37   0
 -25  -3   2   77.55    5.92   0
  25  -3  -2   72.21    4.88   0
  25   3  -2   70.45    6.52   0
  23   3  -2   29.05    5.91   0
 -23  -3   2   37.90    5.33   0
  23  -3  -2   35.50    5.24   0
  21   3  -2   67.46    5.41   0
  21  -3  -2   72.89    5.11   0
 -21  -3   2   68.34    4.94   0
  19   3  -2   30.89    3.72   0
  19  -3  -2   41.10    5.00   0
 -19  -3   2   38.47    4.85   0
 -17  -3   2    1.87    4.00   0
  17   3  -2    1.26    4.09   0
  17  -3  -2    0.17    4.30   0
 -15  -3   2   85.77    4.76   0
  15   3  -2   72.01    4.54   0
  15  -3  -2   84.26    4.59   0
  13   3  -2   28.48    4.20   0
  13  -3  -2   31.95    3.90   0
 -13  -3   2   27.00    3.84   0
 -11  -3   2   21.36    3.67   0
  11   3  -2   18.62    3.98   0
  11  -3  -2   23.07    4.01   0
  -9  -3   2  400.73    6.98   0
   9   3  -2  369.87    6.94   0
   9  -3  -2  390.78    6.98   0
   7  -3  -2  108.04    5.21   0
  -7  -3   2  107.88    4.58   0
   7   3  -2  100.60    4.88   0
   5  -3  -2   32.36    3.95   0
  -5  -3   2   29.54    3.85   0
   5   3  -2   28.71    4.09   0
   3   3  -2  259.67    6.19   0
   3  -3  -2  308.17    9.26   0
  -3  -3   2  275.98    6.31   0
   3  -3  -2  250.01    9.02   0
   1  -3  -2  857.86   23.36   0
   1  -3  -2  892.88   24.59   0
  -1  -3   2  792.01    9.36   0
   1  -3   2  117.83    4.87   0
   3  -3   2   -0.75    3.77   0
   5   3   2  243.61   10.09   0
   5  -3   2  225.31    5.59   0
   7   3   2   11.70    4.62   0
   9   3   2    1.79    4.58   0
  11   3   2  596.44    9.07   0
  13  -3   2   10.13    4.28   0
  13   3   2   12.13    4.94   0
  15  -3   2    1.89    4.93   0
  15   3   2    0.15    4.63   0
  17  -3   2  335.07    6.37   0
  17   3   2  323.66    7.27   0
  19  -3   2    3.47    5.73   0
  19   3   2    8.16    5.79   0
  21  -3   2   30.29    5.80   0
  21   3   2   25.74    6.52   0
  23   3   2   33.58    7.43   0
  23  -3   2   37.77    6.27   0
  25  -3   2   -1.10    6.95   0
  25   3   2    1.59    7.92   0
  26   4  -2    1.68    8.02   0
 -26  -4   2    1.40    6.77   0
  26  -4  -2    0.69    6.85   0
  24  -4  -2  278.41    7.42   0
  24   4  -2  272.79    8.61   0
 -24  -4   2  310.54    8.54   0
  22  -4  -2  346.10    7.80   0
 -22  -4   2  365.03    8.22   0
  22   4  -2  331.17    8.07   0
  20   4  -2   61.71    6.00   0
 -20  -4   2   71.16    6.07   0
  20  -4  -2   66.28    6.17   0
 -18  -4   2   71.64    5.60   0
  18  -4  -2   77.09    5.55   0
  18   4  -2   67.43    5.78   0
  16   4  -2   24.34    5.17   0
  16  -4  -2   26.28    4.59   0
 -16  -4   2   29.54    5.36   0
  14  -4  -2  343.45    6.68   0
 -14  -4   2  355.06    7.01   0
  14   4  -2  302.64    6.87   0
 -12  -4   2  102.05    5.26   0
  12   4  -2   87.62    5.79   0
  12  -4  -2  104.99    5.20   0
  10   4  -2  105.65    5.49   0
 -10  -4   2  117.64    5.93   0
  10  -4  -2  120.31    5.35   0
   8  -4  -2   58.32    4.75   0
  -8  -4   2   56.28    5.11   0
   8   4  -2   44.77    4.85   0
   6  -4  -2   75.07    5.82   0
   6  -4  -2   88.51    5.74   0
   6   4  -2   77.18    4.98   0
  -6  -4   2   79.68    5.31   0
  -4  -4   2  257.89    6.30   0
   4  -4  -2  237.13    8.47   0
   4  -4  -2  293.85    8.58   0
   2  -4  -2  322.45   11.49   0
  -2  -4   2  317.82    6.61   0
   2  -4  -2  359.90   11.80   0
   0  -4   2  188.42    5.76   0
   2  -4   2  248.13    5.98   0
   4  -4   2  477.20    7.17   0
   6  -4   2   78.24    4.60   0
   8   4   2    1.94    6.93   0
   8  -4   2   -0.30    4.12   0
  10   4   2  395.58   10.33   0
  10  -4   2  353.72    6.40   0
  12  -4   2  306.20    5.55   0
  12   4   2  273.83    8.70   0
  14  -4   2   86.59    5.83   0
  14   4   2   74.91    6.85   0
  16   4   2   44.41    6.27   0
  16  -4   2   38.83    5.23   0
  18  -4   2   13.83    6.25   0
  18   4   2   17.51    7.39   0
  20   4   2  168.37    7.93   0
  20  -4   2  177.18    7.33   0
  22   4   2    2.55    7.99   0
  22  -4   2    2.97    7.39   0
  21   5  -2   29.58    8.78   0
 -21  -5   2   42.33    7.80   0
  21  -5  -2   39.25    7.47   0
 -19  -5   2    2.81    6.73   0
  19   5  -2    1.95    7.83   0
  19  -5  -2   -1.91    6.43   0
  17  -5  -2  221.58    6.87   0
 -17  -5   2  235.77    8.51   0
  17   5  -2  211.29    8.12   0
  15   5  -2   85.99    6.86   0
 -15  -5   2  100.18    6.54   0
  15  -5  -2   98.80    6.34   0
  13   5  -2  340.32    9.01   0
 -13  -5   2  376.19    8.14   0
  13  -5  -2  382.61    7.72   0
  11   5  -2   62.89    6.73   0
 -11  -5   2   74.98    6.48   0
  11  -5  -2   74.31    5.64   0
  11  -5  -2   60.27    5.92   0
   9  -5  -2   24.24    6.03   0
   9  -5  -2   22.26    6.26   0
  -9  -5   2   27.39    6.03   0
   9   5  -2   21.87    6.35   0
   7  -5  -2  166.15    6.75   0
   7  -5  -2  198.00    7.72   0
  -7  -5   2  198.99    6.61   0
   5  -5  -2  378.00    9.99   0
   5  -5  -2  312.41    9.38   0
  -5  -5   2  333.36    7.62   0
  -3  -5   2   25.65    5.51   0
   3  -5  -2   28.52    7.99   0
   3  -5  -2   25.48    7.55   0
  -1  -5   2  233.34    7.05   0
   1  -5   2  140.26    6.25   0
   3  -5   2  323.75    7.24   0
   5  -5   2  322.42    7.05   0
   7  -5   2   16.66    5.09   0
   9  -5   2    2.98    5.70   0
  11  -5   2   47.78    5.66   0
  11  -5   2   54.04    5.68   0
  13  -5   2  452.13    8.06   0
  13   5   2  502.60   16.63   0
  13  -5   2  595.13    8.48   0
  15  -5   2    0.83    6.11   0
  15  -5   2    3.63    6.23   0
  15   5   2    1.14   10.02   0
  17   5   2   25.32    9.57   0
  17  -5   2   15.94    7.51   0
  17  -5   2   36.38    5.60   0
  19   5   2    8.86   10.48   0
  19  -5   2    9.87    8.14   0
 -16  -6   2  161.20   10.63   0
  16  -6  -2  137.21    8.76   0
  16  -6  -2  150.45    8.73   0
  16   6  -2  134.19   10.11   0
  14  -6  -2  183.32    8.54   0
  14  -6  -2  203.61    8.53   0
  14   6  -2  194.46   10.84   0
 -14  -6   2  210.21    9.65   0
  12  -6  -2   85.11    7.85   0
 -12  -6   2   72.84    8.49   0
  12  -6  -2   68.32    8.53   0
  10  -6  -2    1.87    8.18   0
 -10  -6   2    1.22    7.49   0
  10  -6  -2    0.68    7.54   0
   8  -6  -2  182.66    9.51   0
  -8  -6   2  177.83    8.58   0
   8  -6  -2  160.63    8.78   0
   6  -6  -2  579.82   14.30   0
   6  -6  -2  623.57   14.20   0
  -6  -6   2  614.86   11.15   0
  -4  -6   2  125.69    8.01   0
  -2  -6   2    7.93    6.37   0
   0  -6   2   45.21    6.43   0
   2  -6   2  500.08    9.31   0
   4  -6   2  226.82    7.70   0
   6  -6   2    4.48    6.54   0
   8  -6   2   17.12    7.36   0
   8  -6   2   16.82    7.00   0
  10  -6   2   44.21    7.40   0
  10  -6   2   36.87    7.58   0
  12  -6   2  143.15    8.28   0
  12  -6   2  189.06    8.37   0
  32   0  -3    0.51    6.85   0
  30   0  -3   -0.50    6.52   0
  28   0  -3    0.08    5.96   0
 -26   0   3   -2.04    3.71   0
  26   0  -3    2.84    4.91   0
  24   0  -3    4.31    5.04   0
 -24   0   3   -1.08    4.45   0
 -22   0   3   -1.16    3.05   0
  22   0  -3    0.07    4.52   0
  20   0  -3   -1.01    3.92   0
 -20   0   3    0.47    3.74   0
  18   0  -3   -0.53    3.62   0
 -18   0   3    0.63    2.61   0
 -16   0   3    0.34    2.45   0
  16   0  -3    0.62    3.47   0
 -14   0   3   -0.67    2.43   0
  14   0  -3    6.16    2.63   0
 -12   0   3   -1.21    3.28   0
  12   0  -3   -0.04    3.50   0
  10   0  -3    1.16    3.28   0
 -10   0   3    1.68    3.09   0
   8   0  -3    2.15    3.10   0
  -8   0   3    1.07    2.70   0
  -6   0   3    2.22    2.69   0
   6   0  -3    0.34    2.88   0
   4   0  -3   -0.33    2.89   0
  -4   0   3    1.53    2.02   0
   2   0  -3   -0.07    3.06   0
  -2   0   3    0.64    2.81   0
   0   0  -3   -0.68    2.21   0
   0   0   3    1.03    2.98   0
  10   0   3   -0.04    2.52   0
  12   0   3   -1.66    3.85   0
  14   0   3   -1.43    4.08   0
  16   0   3    0.65    4.42   0
  18   0   3    3.58    4.89   0
  20   0   3    2.47    4.84   0
  22   0   3   -0.89    5.29   0
  24   0   3   -0.96    5.86   0
  26   0   3   -1.31    7.32   0
  31  -1  -3  108.25    7.47   0
  31   1  -3  113.46    7.63   0
  29   1  -3   -1.11    6.40   0
  29  -1  -3   -1.18    4.64   0
  27   1  -3   11.00    5.11   0
 -27  -1   3    7.02    4.09   0
  27  -1  -3    7.82    5.80   0
  25   1  -3  228.42    5.92   0
 -25  -1   3  262.83    5.88   0
  25  -1  -3  243.21    5.08   0
  23   1  -3  144.43    5.29   0
 -23  -1   3  155.44    5.09   0
  23  -1  -3  156.15    5.28   0
 -21  -1   3  141.60    5.00   0
  21  -1  -3  127.67    4.76   0
  21   1  -3  135.85    4.16   0
 -21   1   3  151.03    4.08   0
  19   1  -3   24.57    4.21   0
  19  -1  -3   24.17    3.23   0
 -19   1   3   26.43    4.07   0
 -19  -1   3   27.87    3.94   0
 -17  -1   3  266.19    5.35   0
  17   1  -3  254.57    5.36   0
  17  -1  -3  263.75    5.41   0
 -17   1   3  276.51    5.37   0
 -15   1   3  413.03    6.18   0
  15   1  -3  381.55    6.09   0
  15  -1  -3  383.58    6.12   0
 -15  -1   3  389.13    5.57   0
  13  -1  -3  286.43    5.57   0
 -13  -1   3  305.68    5.69   0
  13   1  -3  288.29    5.64   0
 -13   1   3  304.06    5.21   0
  11   1  -3   72.15    4.18   0
 -11  -1   3   78.71    4.09   0
  11  -1  -3   73.44    4.13   0
 -11   1   3   73.82    3.34   0
   9  -1  -3 2721.42   16.67   0
   9   1  -3 2661.21   15.80   0
  -9  -1   3 2735.77   15.83   0
  -9   1   3 2882.53   17.14   0
   7   1  -3  143.36    4.39   0
  -7   1   3  159.72    5.30   0
   7  -1  -3  154.23    5.30   0
  -7  -1   3  152.61    4.92   0
   5   1  -3 9332.17   32.67   0
  -5  -1   3 9529.71   32.86   0
  -5   1   3 9999.99   41.70   0
   5  -1  -3 9485.32   40.62   0
   3  -1  -3  294.80    9.19   0
   3   1  -3  286.08    6.60   0
  -3  -1   3  287.84    6.57   0
  -3   1   3  308.02    9.32   0
  -1  -1   3  277.80    6.40   0
   1   1  -3  272.72    6.48   0
  -1   1   3  283.14    9.40   0
   1  -1  -3  271.21    9.51   0
   1   1   3   31.45    4.00   0
   1  -1   3   32.56    3.64   0
   5   1   3  197.78    5.85   0
   7   1   3   41.83    3.86   0
   9   1   3   31.40    4.06   0
  11   1   3   11.49    3.90   0
  13   1   3    6.37    4.07   0
  13  -1   3   10.26    3.15   0
  15   1   3  297.28    6.13   0
  15  -1   3  322.43    5.79   0
  17  -1   3  235.02    4.81   0
  17   1   3  257.37    5.88   0
  19  -1   3   37.82    5.29   0
  19   1   3   42.78    5.28   0
  21   1   3   31.18    4.25   0
  21  -1   3   30.62    5.35   0
  23  -1   3   70.98    4.79   0
  23   1   3   83.15    6.68   0
  25  -1   3   95.32    5.62   0
  25   1   3   96.99    6.88   0
  30  -2  -3   60.99    5.66   0
  30   2  -3   58.38    5.67   0
 -28  -2   3    6.75    6.03   0
  28  -2  -3    5.88    6.35   0
  28   2  -3   -0.97    6.36   0
  26   2  -3   11.72    5.43   0
  26  -2  -3   18.90    5.38   0
 -26  -2   3   15.55    4.09   0
  24   2  -3  268.45    6.55   0
 -24  -2   3  273.86    6.17   0
  24  -2  -3  272.40    6.07   0
 -22  -2   3  849.40    8.07   0
  22   2  -3  804.24    7.94   0
  22  -2  -3  841.97    7.98   0
  20   2  -3  442.42    6.48   0
 -20  -2   3  517.01    6.89   0
  20  -2  -3  492.53    6.76   0
 -18  -2   3  185.40    5.14   0
  18  -2  -3  184.00    5.25   0
  18   2  -3  170.80    5.14   0
  16  -2  -3  459.44    6.45   0
 -16  -2   3  452.09    6.00   0
  16   2  -3  423.94    5.91   0
 -14  -2   3 1064.31    9.27   0
  14   2  -3 1025.58    9.19   0
  14  -2  -3 1126.17    9.47   0
  12  -2  -3  902.17    9.08   0
 -12   2   3  935.23    8.94   0
  12   2  -3  804.94    8.56   0
 -12  -2   3  877.97    8.74   0
  10   2  -3   80.30    4.37   0
  10  -2  -3   83.95    4.43   0
 -10  -2   3   81.91    4.26   0
 -10   2   3   92.73    4.34   0
   8   2  -3  965.20    9.92   0
   8  -2  -3 1063.67   11.51   0
  -8   2   3 1132.10   11.96   0
  -8  -2   3 1028.08   10.01   0
  -6   2   3   22.75    3.81   0
  -6  -2   3   16.70    3.35   0
   6  -2  -3   19.38    4.23   0
   6   2  -3   16.59    2.85   0
  -4  -2   3  664.38    8.54   0
   4  -2  -3  712.40   14.10   0
   4   2  -3  635.02    8.54   0
  -2  -2   3   92.12    4.44   0
   2   2  -3   87.75    4.62   0
   0  -2   3 1466.47   11.86   0
   2   2   3  172.60   10.23   0
   2   2   3  139.66    9.79   0
   2  -2   3  137.45    4.84   0
   4   2   3 2482.20   23.33   0
   4  -2   3 1953.58   12.30   0
   6   2   3  620.07   10.32   0
   8   2   3  689.28    9.79   0
  10   2   3   46.24    4.66   0
  12   2   3 1460.41   11.79   0
  14   2   3  392.70    6.95   0
  14  -2   3  404.29    6.38   0
  16  -2   3  172.62    5.61   0
  16   2   3  174.74    5.85   0
  18  -2   3   16.30    3.89   0
  18   2   3   18.60    5.21   0
  20   2   3   22.82    5.49   0
  20  -2   3   20.15    5.74   0
  22   2   3  132.16    5.37   0
  22  -2   3  137.81    6.30   0
  24  -2   3  138.26    5.90   0
  24   2   3  144.57    7.21   0
  29  -3  -3    4.78    5.57   0
 -29  -3   3    2.73    7.54   0
  29   3  -3    2.51    7.70   0
  27  -3  -3   26.38    5.95   0
  27   3  -3   21.87    7.12   0
 -27  -3   3   26.12    5.06   0
  25  -3  -3   45.30    6.22   0
  25   3  -3   48.53    5.67   0
 -25  -3   3   49.54    5.65   0
 -23  -3   3  459.00    6.49   0
  23  -3  -3  439.46    6.28   0
  23   3  -3  415.23    7.15   0
  21   3  -3  132.78    5.64   0
 -21  -3   3  146.13    5.58   0
  21  -3  -3  142.13    5.68   0
 -19  -3   3   24.36    4.59   0
  19  -3  -3   23.63    4.33   0
  19   3  -3   19.05    4.71   0
  17   3  -3   26.72    4.57   0
 -17  -3   3   30.90    4.16   0
  17  -3  -3   33.53    3.41   0
  15   3  -3  766.63    8.37   0
  15  -3  -3  871.73    8.51   0
 -15  -3   3  884.70    8.71   0
  13  -3  -3  578.65    7.58   0
 -13  -3   3  569.86    7.51   0
  13   3  -3  548.50    7.48   0
 -11  -3   3  127.15    4.88   0
  11  -3  -3  119.11    4.85   0
  11   3  -3  106.61    4.84   0
  -9  -3   3   66.73    4.32   0
   9   3  -3   63.03    4.46   0
   9  -3  -3   67.88    4.36   0
   7  -3  -3  187.42    6.34   0
   7   3  -3  168.79    5.42   0
  -7  -3   3  168.56    5.21   0
   5  -3  -3 1760.52   19.22   0
  -5  -3   3 1548.38   12.10   0
   5   3  -3 1482.71   11.91   0
  -3  -3   3  448.42    7.02   0
   3   3  -3  416.39    6.52   0
   3  -3  -3  438.82   19.99   0
   3  -3  -3  466.58   20.55   0
  -1  -3   3  426.31    6.93   0
   1  -3   3    8.20    3.82   0
   3  -3   3 1142.89    9.80   0
   5  -3   3  286.62    5.86   0
   5   3   3  312.40   12.68   0
   7  -3   3  630.40    6.89   0
   7   3   3  776.60   13.17   0
   9   3   3  214.23    6.82   0
  11   3   3 1306.90   12.83   0
  13  -3   3   22.23    4.88   0
  13   3   3   18.44    4.78   0
  15  -3   3  161.85    5.83   0
  15   3   3  144.28    6.26   0
  17  -3   3  884.61    8.32   0
  17   3   3  899.62   10.09   0
  19   3   3   72.06    5.94   0
  19  -3   3   76.43    6.33   0
  21  -3   3  100.87    5.42   0
  21   3   3   98.91    7.69   0
  23   3   3   24.29    6.90   0
  23  -3   3   16.72    6.78   0
 -26  -4   3   46.91    6.87   0
  26   4  -3   36.27    7.63   0
  26  -4  -3   42.59    7.74   0
 -24  -4   3  404.34    8.30   0
  24   4  -3  350.00    7.91   0
  24  -4  -3  365.86    7.62   0
  22  -4  -3   27.33    6.31   0
  22   4  -3   25.18    6.27   0
 -22  -4   3   24.76    5.93   0
  20  -4  -3   21.82    5.23   0
  20   4  -3   18.24    5.24   0
 -20  -4   3   23.61    5.57   0
  18   4  -3   45.97    5.64   0
  18  -4  -3   45.82    5.29   0
 -18  -4   3   52.09    5.11   0
  16  -4  -3   23.08    4.90   0
  16   4  -3   17.13    4.96   0
 -16  -4   3   21.28    4.59   0
 -14  -4   3  156.29    5.71   0
  14  -4  -3  159.05    5.49   0
  14   4  -3  140.14    5.76   0
  12   4  -3  401.19    7.33   0
 -12  -4   3  464.80    7.55   0
  12  -4  -3  445.18    7.35   0
  10  -4  -3  173.70    5.86   0
  10   4  -3  151.19    5.70   0
 -10  -4   3  175.49    5.99   0
   8  -4  -3  102.41    6.15   0
   8   4  -3   89.65    5.13   0
  -8  -4   3   98.81    4.96   0
   6  -4  -3  234.13    8.25   0
   6   4  -3  241.35    6.25   0
   6  -4  -3  276.09    8.75   0
  -6  -4   3  269.16    6.21   0
   4  -4  -3 1616.42   26.25   0
   4  -4  -3 1495.60   25.13   0
  -4  -4   3 1595.08   12.06   0
  -2  -4   3    1.20    3.95   0
   0  -4   3    3.67    4.04   0
   2  -4   3  189.19    4.69   0
   4  -4   3  458.38    7.03   0
   6  -4   3   26.98    4.68   0
   8  -4   3   39.37    4.44   0
  10  -4   3  170.16    5.37   0
  10   4   3  192.77    9.74   0
  12   4   3  210.72    8.90   0
  12  -4   3  190.01    6.30   0
  14   4   3  113.74    7.55   0
  14  -4   3  128.03    6.00   0
  16   4   3  346.84    9.24   0
  16  -4   3  350.60    7.01   0
  18   4   3   31.05    7.88   0
  18  -4   3   33.53    6.67   0
  20   4   3    1.98    8.64   0
  20  -4   3   -2.30    6.50   0
  23  -5  -3   49.95    7.11   0
  23   5  -3   44.28    8.20   0
 -23  -5   3   48.95    7.90   0
  21   5  -3   -0.46    7.63   0
 -21  -5   3   -3.26    6.89   0
  21  -5  -3    1.41    6.96   0
  19  -5  -3   11.29    6.86   0
 -19  -5   3    9.17    6.37   0
  19   5  -3   13.12    6.76   0
  17   5  -3   50.21    6.68   0
 -17  -5   3   52.60    6.18   0
  17  -5  -3   54.28    6.34   0
  15   5  -3  186.66    7.60   0
  15  -5  -3  199.61    7.21   0
 -15  -5   3  204.65    7.07   0
  13   5  -3   28.52    5.94   0
 -13  -5   3   31.52    5.64   0
  13  -5  -3   31.49    5.93   0
 -11  -5   3    4.31    5.18   0
  11  -5  -3    5.35    5.12   0
  11  -5  -3    2.92    6.20   0
  11   5  -3    2.79    5.51   0
   9  -5  -3   52.19    5.56   0
   9   5  -3   45.95    6.14   0
   9  -5  -3   42.82    6.40   0
  -9  -5   3   51.70    5.49   0
   7  -5  -3    0.27    5.82   0
   7  -5  -3    0.66    6.64   0
  -7  -5   3   -1.07    4.84   0
   5  -5  -3   93.64   11.71   0
   5  -5  -3   92.28   11.96   0
  -5  -5   3   91.94    5.58   0
  -3  -5   3    0.20    4.79   0
  -1  -5   3    1.55    4.86   0
   1  -5   3  172.57    6.11   0
   3  -5   3   56.74    5.13   0
   5  -5   3  140.47    6.13   0
   7  -5   3   33.29    5.43   0
   9  -5   3   79.77    5.68   0
  11  -5   3   39.32    6.18   0
  11  -5   3   32.50    5.74   0
  13  -5   3   43.22    6.78   0
  13  -5   3   30.85    6.79   0
  15   5   3   95.94   13.10   0
  15  -5   3   93.17    7.46   0
  15  -5   3  115.67    7.60   0
  17   5   3    9.76   10.03   0
  17  -5   3    8.24    5.77   0
  17  -5   3    7.77    5.84   0
  16  -6  -3    8.88    7.88   0
  16  -6  -3    8.79    8.12   0
  16   6  -3    7.30    8.16   0
 -16  -6   3    7.48    7.58   0
 -14  -6   3    6.46    8.13   0
  14  -6  -3    3.16    7.75   0
  14  -6  -3    4.86    8.12   0
  14   6  -3    4.93    8.59   0
  12  -6  -3    0.76    8.11   0
  12  -6  -3    1.58    7.72   0
 -12  -6   3    2.97    7.22   0
  10  -6  -3    0.63    7.63   0
 -10  -6   3    0.25    7.41   0
  10  -6  -3    2.26    7.83   0
   8  -6  -3   23.48    9.42   0
   8  -6  -3   22.58    9.67   0
  -8  -6   3   23.33    7.35   0
  -6  -6   3   72.96    6.88   0
  -4  -6   3   53.41    6.90   0
  -2  -6   3   13.93    6.61   0
   0  -6   3   -0.26    6.17   0
   2  -6   3    0.87    6.37   0
   4  -6   3    3.77    6.78   0
   6  -6   3    2.49    6.95   0
   8  -6   3    4.75    6.59   0
   8  -6   3    5.46    7.25   0
  10  -6   3    4.95    7.67   0
  10  -6   3    4.82    7.66   0
  32   0  -4  126.76    7.06   0
  30   0  -4  321.87    7.51   0
 -28   0   4    5.93    5.74   0
  28   0  -4    7.84    5.94   0
  26   0  -4 1007.95    7.96   0
 -26   0   4 1181.40    9.10   0
  24   0  -4  370.07    6.38   0
 -24   0   4  369.60    6.12   0
  22   0  -4 1566.45    9.96   0
 -22   0   4 1671.95   10.05   0
 -20   0   4  695.41    6.74   0
  20   0  -4  658.34    7.16   0
 -18   0   4  280.40    5.41   0
  18   0  -4  258.73    5.39   0
  16   0  -4    2.23    3.48   0
 -16   0   4    1.81    3.38   0
 -14   0   4 4381.06   17.57   0
  14   0  -4 4308.07   17.31   0
 -12   0   4  414.73    6.51   0
  12   0  -4  372.19    5.83   0
 -10   0   4 4576.62   19.92   0
  10   0  -4 4289.94   19.26   0
  -8   0   4  195.51    5.37   0
   8   0  -4  188.58    5.39   0
   6   0  -4 1243.07   12.18   0
  -6   0   4 1276.21   12.09   0
   4   0  -4 2635.86   18.19   0
  -4   0   4 2807.36   18.68   0
  -2   0   4 1741.04   14.86   0
   2   0  -4 1717.68   14.91   0
   0   0   4 3782.03   21.13   0
   2   0   4 1018.54   10.70   0
  10   0   4  579.91    6.74   0
  12   0   4  215.67    5.22   0
  14   0   4   82.41    4.56   0
  16   0   4 1836.87   10.55   0
  18   0   4  196.24    6.05   0
  20   0   4   42.75    4.48   0
  22   0   4    3.50    5.74   0
  24   0   4  429.30    8.45   0
  31  -1  -4  172.81    7.60   0
 -31  -1   4  170.17    5.87   0
  31   1  -4  166.49    7.70   0
 -29  -1   4   85.42    6.30   0
  29   1  -4   73.05    6.07   0
  29  -1  -4   78.44    5.04   0
  27  -1  -4   -0.16    3.95   0
 -27  -1   4    0.37    5.00   0
  27   1  -4    4.74    5.17   0
  25   1  -4  152.97    4.62   0
  25  -1  -4  161.43    4.63   0
 -25  -1   4  181.75    5.74   0
 -25   1   4  178.42    5.57   0
 -23   1   4  704.46    7.30   0
 -23  -1   4  694.41    7.45   0
  23  -1  -4  618.64    7.11   0
  23   1  -4  598.42    7.00   0
  21   1  -4   20.01    4.18   0
 -21  -1   4   20.47    4.44   0
 -21   1   4   20.26    3.93   0
  21  -1  -4   20.13    4.09   0
 -19  -1   4  424.00    6.09   0
  19  -1  -4  391.26    6.08   0
 -19   1   4  425.40    6.18   0
  19   1  -4  386.95    5.48   0
  17  -1  -4    0.89    3.48   0
 -17  -1   4   -1.32    3.60   0
  17   1  -4    1.20    3.52   0
 -17   1   4    0.98    3.39   0
  15   1  -4  470.87    6.54   0
 -15  -1   4  477.84    6.54   0
  15  -1  -4  476.96    6.60   0
 -15   1   4  491.13    6.62   0
  13   1  -4   28.78    3.83   0
 -13   1   4   33.03    2.79   0
 -13  -1   4   28.60    3.67   0
  13  -1  -4   29.99    3.74   0
 -11  -1   4  289.00    5.62   0
 -11   1   4  303.17    5.97   0
  11  -1  -4  270.08    5.33   0
  11   1  -4  284.39    5.77   0
  -9  -1   4 1423.83   11.31   0
   9  -1  -4 1390.85   12.02   0
   9   1  -4 1339.83   10.85   0
  -9   1   4 1524.10   12.75   0
  -7   1   4  411.03    7.68   0
   7   1  -4  377.54    6.34   0
   7  -1  -4  384.95    7.48   0
  -7  -1   4  391.12    6.34   0
  -5  -1   4  415.71    6.97   0
   5  -1  -4  423.26    8.63   0
   5   1  -4  415.41    7.11   0
  -5   1   4  452.25    8.79   0
  -3  -1   4 3779.51   19.20   0
   3   1  -4 3790.72   19.44   0
  -3   1   4 4047.61   27.17   0
   3  -1  -4 3721.35   26.07   0
  -1   1   4  157.30    6.15   0
   1  -1  -4  149.76    6.12   0
   1   1  -4  149.58    4.87   0
  -1  -1   4  151.99    4.78   0
   1  -1   4  264.90    5.36   0
   1   1   4  262.94    7.18   0
   3  -1   4    0.66    2.50   0
   7   1   4 2606.50   15.67   0
   9   1   4   62.95    3.46   0
  11   1   4  161.18    5.18   0
  13  -1   4  182.29    4.38   0
  13   1   4  185.34    5.40   0
  15  -1   4   44.79    4.51   0
  15   1   4   43.28    4.46   0
  17   1   4  868.54    8.43   0
  17  -1   4  859.86    8.11   0
  19  -1   4   34.23    4.06   0
  19   1   4   38.51    5.17   0
  21  -1   4   53.71    6.40   0
  21   1   4   52.08    4.61   0
  23  -1   4   48.56    7.03   0
  23   1   4   54.72    6.45   0
  25   1   4  116.72    8.16   0
  25  -1   4  114.22    7.34   0
  30  -2  -4  256.13    6.25   0
  30   2  -4  256.70    7.27   0
 -30  -2   4  276.02    7.26   0
  28  -2  -4   18.73    6.30   0
  28   2  -4   16.74    6.23   0
 -28  -2   4   24.18    6.16   0
  26   2  -4   31.36    5.53   0
 -26  -2   4   37.95    5.15   0
  26  -2  -4   33.09    5.49   0
  24  -2  -4   96.52    5.58   0
  24   2  -4   94.20    5.20   0
 -24  -2   4  108.86    5.49   0
  22  -2  -4   21.80    4.87   0
 -22  -2   4   21.49    4.31   0
  22   2  -4   20.53    4.32   0
 -20  -2   4  281.96    5.82   0
  20  -2  -4  288.88    5.62   0
  20   2  -4  277.98    5.87   0
 -18   2   4  125.64    4.06   0
  18  -2  -4  122.25    4.93   0
  18   2  -4  112.62    4.70   0
 -18  -2   4  115.52    3.95   0
  16  -2  -4    2.21    3.62   0
 -16   2   4    5.76    3.58   0
 -16  -2   4    4.76    3.57   0
  16   2  -4    2.61    2.78   0
 -14   2   4  684.93    7.87   0
 -14  -2   4  643.05    7.36   0
  14  -2  -4  622.13    7.57   0
  14   2  -4  563.42    7.09   0
 -12  -2   4   16.30    3.56   0
  12  -2  -4   13.96    3.77   0
  12   2  -4   14.04    3.73   0
 -12   2   4   15.44    3.73   0
  10  -2  -4 3119.24   17.75   0
  10   2  -4 2982.42   15.41   0
 -10   2   4 3437.61   18.67   0
 -10  -2   4 3057.01   15.41   0
   8  -2  -4  393.48    7.69   0
  -8  -2   4  365.08    6.25   0
   8   2  -4  350.59    5.88   0
  -8   2   4  416.08    7.92   0
   6   2  -4  440.70    6.93   0
  -6  -2   4  469.35    6.60   0
   6  -2  -4  476.72    9.80   0
  -6   2   4  536.57   10.09   0
  -4  -2   4  606.28    7.80   0
   4  -2  -4  600.72   13.23   0
  -4   2   4  702.77   14.36   0
   4   2  -4  598.15    7.90   0
  -2  -2   4  116.17    4.45   0
  -2   2   4  133.85    9.77   0
   2   2  -4  107.90    3.91   0
   0  -2   4 1223.20   10.31   0
   0   2   4 1345.35   25.57   0
   2   2   4  392.48   11.12   0
   2  -2   4  302.38    5.81   0
   2   2   4  311.05   10.04   0
   4   2   4  314.51    8.12   0
   4  -2   4  234.52    5.25   0
   6   2   4  322.94    7.68   0
   8   2   4  102.73    4.95   0
  10   2   4  385.19    7.13   0
  12   2   4  707.49    8.68   0
  14  -2   4   31.95    4.84   0
  14   2   4   32.79    4.69   0
  16   2   4   71.61    5.43   0
  16  -2   4   77.18    5.49   0
  18  -2   4   19.24    5.58   0
  18   2   4   22.86    5.60   0
  20   2   4    4.78    5.70   0
  20  -2   4    5.14    4.56   0
  22   2   4    7.76    6.10   0
  22  -2   4    4.97    6.82   0
  24   2   4    3.21    7.86   0
  24  -2   4    0.57    6.96   0
 -29  -3   4   53.12    7.41   0
  29  -3  -4   36.36    5.45   0
  29   3  -4   41.66    6.88   0
  27  -3  -4   26.37    6.38   0
  27   3  -4   22.54    6.90   0
 -27  -3   4   25.53    5.92   0
  25  -3  -4   49.14    6.00   0
 -25  -3   4   52.33    6.15   0
  25   3  -4   41.23    6.26   0
  23  -3  -4   26.81    5.47   0
 -23  -3   4   26.16    3.74   0
  23   3  -4   28.72    5.32   0
  21   3  -4    0.86    4.89   0
  21  -3  -4    2.47    4.92   0
 -21  -3   4    0.83    4.38   0
  19   3  -4    8.56    4.28   0
  19  -3  -4    6.26    4.35   0
 -19  -3   4   11.41    4.21   0
  17   3  -4   61.13    4.56   0
 -17  -3   4   77.45    4.50   0
  17  -3  -4   67.58    4.53   0
  15   3  -4   -1.28    4.09   0
 -15  -3   4   -0.24    3.73   0
  15  -3  -4    2.48    3.89   0
 -13  -3   4    1.20    3.81   0
  13  -3  -4   -1.92    3.84   0
  13   3  -4    0.24    3.91   0
  11   3  -4  102.17    4.75   0
  11  -3  -4  109.62    4.81   0
 -11  -3   4  104.47    4.63   0
   9  -3  -4   29.74    4.44   0
   9   3  -4   26.48    3.89   0
  -9  -3   4   27.49    3.73   0
   7  -3  -4  106.96    5.87   0
   7   3  -4   89.40    4.47   0
  -7  -3   4   95.85    4.49   0
  -5  -3   4  314.96    6.06   0
   5  -3  -4  325.11   11.38   0
   5   3  -4  296.13    6.12   0
  -3  -3   4    2.48    2.62   0
   3   3  -4    1.18    3.87   0
  -1  -3   4  330.05    6.14   0
   1  -3   4   53.71    4.29   0
   3  -3   4    6.28    3.98   0
   5   3   4  106.07    8.74   0
   5   3   4  124.11    9.14   0
   5  -3   4   98.69    3.88   0
   7  -3   4   30.48    3.31   0
   7   3   4   38.24    6.23   0
   9  -3   4   13.56    4.41   0
   9   3   4   12.28    5.15   0
  11   3   4  410.86    8.21   0
  13   3   4    1.79    5.19   0
  15  -3   4   57.51    5.25   0
  15   3   4   58.67    5.85   0
  17   3   4  109.06    6.65   0
  17  -3   4  103.42    6.34   0
  19  -3   4    6.65    6.31   0
  19   3   4    4.72    6.52   0
  21   3   4   36.56    7.56   0
  21  -3   4   33.86    6.68   0
  26   4  -4    0.76    7.33   0
 -26  -4   4   -1.36    7.13   0
  26  -4  -4   -0.73    6.55   0
 -24  -4   4   33.35    5.90   0
  24   4  -4   28.61    6.07   0
  24  -4  -4   38.89    5.97   0
  22   4  -4   98.70    6.18   0
 -22  -4   4  122.50    5.97   0
  22  -4  -4  109.44    6.01   0
  20   4  -4   77.65    6.08   0
 -20  -4   4   89.45    5.94   0
  20  -4  -4   76.57    5.58   0
 -18  -4   4  140.84    5.65   0
  18   4  -4  125.57    5.71   0
  18  -4  -4  145.36    6.08   0
  16   4  -4   80.58    5.20   0
 -16  -4   4   97.59    5.37   0
  16  -4  -4   91.30    5.31   0
  14   4  -4    7.81    4.46   0
 -14  -4   4    8.90    4.50   0
  14  -4  -4    9.16    4.57   0
  12  -4  -4  177.57    5.86   0
 -12  -4   4  165.36    5.42   0
  12   4  -4  159.10    5.60   0
  10  -4  -4  124.92    6.27   0
 -10  -4   4  129.96    5.00   0
  10   4  -4  110.92    5.08   0
   8  -4  -4   13.93    5.14   0
   8   4  -4   12.51    4.51   0
  -8  -4   4   13.50    4.26   0
   6  -4  -4  787.50   17.18   0
  -6  -4   4  759.14    8.52   0
   6   4  -4  680.58    8.21   0
   6  -4  -4  683.19   16.30   0
  -4  -4   4  248.68    5.07   0
  -2  -4   4   21.27    3.94   0
   0  -4   4  316.40    6.20   0
   2  -4   4    2.99    3.22   0
   4  -4   4   49.26    4.77   0
   6  -4   4   84.62    4.01   0
   8  -4   4  455.86    7.08   0
  10   4   4  118.21    9.77   0
  10  -4   4   94.62    5.69   0
  12  -4   4   -1.26    4.06   0
  12   4   4   -0.50    6.78   0
  14  -4   4   74.31    5.83   0
  14   4   4   89.93    7.76   0
  14  -4   4   90.42    5.85   0
  16  -4   4  127.81    7.05   0
  16   4   4  121.58    8.29   0
  16  -4   4  102.30    5.15   0
  18   4   4   82.71    8.88   0
  18  -4   4   64.33    6.67   0
  18  -4   4   85.51    6.72   0
  20  -4   4    0.16    7.79   0
  20   4   4   -1.21    8.03   0
  23  -5  -4  167.86    8.26   0
  23   5  -4  176.31    8.84   0
 -23  -5   4  201.14    7.84   0
  21   5  -4  104.84    7.87   0
 -21  -5   4  131.25    7.53   0
  21  -5  -4  122.55    7.69   0
 -19  -5   4  182.58    7.44   0
  19   5  -4  165.06    7.58   0
  19  -5  -4  177.11    7.44   0
  17  -5  -4   38.79    6.10   0
 -17  -5   4   39.62    6.17   0
  17   5  -4   37.42    6.35   0
 -15  -5   4  231.74    7.33   0
  15  -5  -4  214.32    7.87   0
  15   5  -4  199.03    7.43   0
  13   5  -4  107.76    6.73   0
 -13  -5   4  130.95    6.51   0
  13  -5  -4  136.60    6.73   0
 -11  -5   4  282.39    6.95   0
  11  -5  -4  275.94    7.99   0
  11  -5  -4  244.47    8.43   0
  11   5  -4  261.01    7.12   0
   9  -5  -4  144.93    8.38   0
   9   5  -4  127.27    6.11   0
  -9  -5   4  136.88    6.06   0
   9  -5  -4  124.24    7.95   0
  -7  -5   4   29.67    5.26   0
  -5  -5   4  222.96    6.40   0
  -3  -5   4  700.12    8.45   0
  -1  -5   4  471.78    7.38   0
   1  -5   4   31.57    5.39   0
   3  -5   4    9.65    4.82   0
   5  -5   4  386.69    7.19   0
   7  -5   4  344.22    7.03   0
   9  -5   4   23.28    6.20   0
  11  -5   4   60.15    6.93   0
  13  -5   4   -1.56    7.15   0
  13  -5   4    4.70    7.06   0
  15  -5   4  195.63    8.34   0
  15  -5   4  232.76    6.77   0
  16  -6  -4    0.33    8.52   0
 -16  -6   4    0.52    7.65   0
  16   6  -4   -0.43    8.14   0
  16  -6  -4   -0.00    8.83   0
  14  -6  -4   81.29    8.82   0
  14  -6  -4   70.55    9.12   0
 -14  -6   4   90.33    7.98   0
  14   6  -4   74.42    8.31   0
  12  -6  -4   83.81    9.26   0
 -12  -6   4   84.61    7.64   0
  12  -6  -4   78.04   10.06   0
  10  -6  -4   56.92   11.32   0
 -10  -6   4   60.31    7.00   0
  10  -6  -4   53.36   11.54   0
  -8  -6   4   96.60    7.80   0
  -6  -6   4  100.75    6.91   0
  -4  -6   4   36.33    6.50   0
  -2  -6   4  195.00    7.36   0
   0  -6   4  127.43    7.31   0
   2  -6   4    3.54    5.92   0
   4  -6   4   79.64    7.43   0
   6  -6   4   58.99    7.34   0
   8  -6   4  211.77    8.48   0
  10  -6   4    1.89    7.90   0
  10  -6   4    4.47    7.21   0
  32   0  -5    0.07    6.51   0
 -30   0   5    1.36    6.12   0
  30   0  -5   -1.81    4.46   0
 -28   0   5   -0.38    5.56   0
  28   0  -5    2.22    5.59   0
  26   0  -5   -0.62    3.93   0
 -26   0   5    1.16    3.87   0
 -24   0   5    0.33    4.71   0
  24   0  -5   -0.85    3.48   0
  22   0  -5   -2.60    4.13   0
 -22   0   5    0.80    4.05   0
  20   0  -5    0.17    3.84   0
 -20   0   5    0.24    3.76   0
 -18   0   5   -1.33    3.64   0
  18   0  -5   -1.67    3.74   0
 -16   0   5    2.22    2.54   0
  16   0  -5    1.74    2.58   0
  14   0  -5    1.40    3.66   0
 -14   0   5   -0.69    3.32   0
 -12   0   5    0.91    3.34   0
  12   0  -5   -0.78    3.47   0
  10   0  -5   -0.12    3.42   0
 -10   0   5   -0.20    3.24   0
  -8   0   5    0.74    2.28   0
   8   0  -5   -1.41    3.14   0
   6   0  -5   -0.34    3.21   0
  -6   0   5   -1.73    3.21   0
  -4   0   5   -0.63    2.28   0
   4   0  -5   -0.29    3.28   0
  -2   0   5   -0.62    3.13   0
   2   0  -5   -1.18    2.45   0
   0   0   5    0.76    2.39   0
   2   0   5   -0.52    3.40   0
   4   0   5    2.60    3.48   0
  12   0   5   -1.93    3.98   0
  14   0   5   -3.83    4.54   0
  16   0   5    0.61    5.05   0
  18   0   5   -2.55    5.10   0
  20   0   5   -0.47    6.06   0
  22   0   5    1.02    4.95   0
  24   0   5   -0.16    7.68   0
  33  -1  -5    0.38    7.81   0
  33   1  -5   -0.37    6.96   0
 -33  -1   5    3.16    5.58   0
  31  -1  -5   17.18    6.94   0
  31   1  -5   20.13    6.90   0
 -31  -1   5   19.97    6.10   0
  29  -1  -5   81.18    6.40   0
  29   1  -5   76.46    4.96   0
 -29  -1   5   85.47    5.68   0
  27  -1  -5   60.88    5.34   0
 -27  -1   5   60.39    5.45   0
 -27   1   5   62.21    4.36   0
  27   1  -5   55.33    4.19   0
  25   1  -5  114.20    4.34   0
 -25   1   5  129.22    4.34   0
 -25  -1   5  136.26    5.50   0
  25  -1  -5  118.01    5.21   0
 -23  -1   5   53.13    4.78   0
 -23   1   5   57.05    3.58   0
  23   1  -5   51.40    4.84   0
  23  -1  -5   50.85    3.59   0
 -21  -1   5  403.33    6.01   0
  21  -1  -5  370.73    5.96   0
 -21   1   5  412.83    6.24   0
  21   1  -5  359.85    5.83   0
  19  -1  -5  176.17    4.25   0
 -19  -1   5  193.38    5.07   0
 -19   1   5  194.04    4.36   0
  19   1  -5  184.09    5.08   0
  17  -1  -5   54.35    3.88   0
 -17   1   5   55.37    3.12   0
 -17  -1   5   53.34    3.11   0
  17   1  -5   50.77    3.15   0
  15  -1  -5   12.17    3.62   0
 -15   1   5   15.65    3.60   0
 -15  -1   5    9.71    3.61   0
  15   1  -5    9.51    3.74   0
 -13   1   5  651.92    7.35   0
 -13  -1   5  617.05    6.86   0
  13   1  -5  622.06    7.38   0
  13  -1  -5  597.55    7.07   0
  11   1  -5   54.14    4.10   0
 -11  -1   5   54.79    3.94   0
 -11   1   5   57.90    3.94   0
  11  -1  -5   52.03    3.92   0
   9   1  -5   14.34    3.72   0
  -9   1   5   16.77    3.27   0
   9  -1  -5   16.68    3.44   0
  -9  -1   5   12.17    3.49   0
   7   1  -5   26.03    2.89   0
   7  -1  -5   27.66    3.67   0
  -7  -1   5   29.21    3.50   0
  -7   1   5   32.20    3.64   0
  -5  -1   5 1130.36   10.22   0
   5  -1  -5 1125.96   12.45   0
  -5   1   5 1211.84   12.91   0
   5   1  -5 1076.67    9.81   0
  -3  -1   5  158.13    4.98   0
   3  -1  -5  159.09    5.70   0
  -3   1   5  169.76    5.74   0
   3   1  -5  164.77    5.20   0
  -1   1   5 1643.09   15.17   0
   1   1  -5 1643.85   12.01   0
  -1  -1   5 1634.33   11.92   0
   1  -1   5  216.31    5.40   0
   1   1   5  218.16    6.17   0
   3   1   5  315.43    6.64   0
   3  -1   5  340.19    5.54   0
   5  -1   5   12.43    3.79   0
   9   1   5  250.00    5.81   0
  11   1   5   36.04    4.43   0
  13   1   5   26.89    4.29   0
  13  -1   5   27.03    4.79   0
  15   1   5    0.77    4.74   0
  15  -1   5    2.38    4.48   0
  17  -1   5   93.79    5.39   0
  17   1   5   93.34    5.20   0
  19  -1   5   18.70    6.09   0
  19   1   5   28.76    6.03   0
  21   1   5    5.33    6.64   0
  21  -1   5    5.75    5.98   0
  23  -1   5   28.55    6.63   0
  23   1   5   24.29    7.65   0
 -32  -2   5   86.34    7.67   0
  32  -2  -5   83.85    7.93   0
  32   2  -5   74.55    7.09   0
  30  -2  -5   47.04    7.04   0
  30   2  -5   47.76    6.24   0
 -30  -2   5   52.59    6.11   0
 -28  -2   5  176.72    5.30   0
  28  -2  -5  167.36    6.65   0
  28   2  -5  164.95    5.32   0
  26  -2  -5   28.91    5.54   0
  26   2  -5   23.40    5.50   0
 -26  -2   5   30.87    5.19   0
 -24  -2   5    5.15    5.01   0
  24   2  -5    8.01    4.73   0
  24  -2  -5    1.67    4.68   0
 -22  -2   5   11.52    4.64   0
  22  -2  -5    9.76    4.59   0
 -22   2   5   13.55    4.60   0
  22   2  -5   10.19    4.66   0
  20  -2  -5  396.18    6.36   0
  20   2  -5  387.26    6.26   0
 -20  -2   5  407.46    6.37   0
 -20   2   5  427.83    6.38   0
  18  -2  -5  739.21    7.76   0
  18   2  -5  718.42    7.65   0
 -18  -2   5  792.18    7.76   0
 -18   2   5  884.10    8.29   0
  16  -2  -5    3.11    3.86   0
 -16  -2   5    2.47    3.75   0
 -16   2   5    2.63    2.74   0
  16   2  -5    2.29    3.66   0
 -14   2   5   71.91    4.13   0
 -14  -2   5   61.37    3.30   0
  14   2  -5   59.02    4.24   0
  14  -2  -5   62.18    4.06   0
  12  -2  -5  193.15    5.43   0
 -12   2   5  215.32    5.57   0
  12   2  -5  179.55    4.28   0
 -12  -2   5  189.11    4.28   0
  10   2  -5 4834.09   18.51   0
 -10   2   5 5646.55   24.09   0
 -10  -2   5 5047.87   18.99   0
  10  -2  -5 5191.80   23.01   0
   8   2  -5  203.32    4.60   0
  -8   2   5  238.64    6.39   0
  -8  -2   5  220.39    5.21   0
   8  -2  -5  218.89    6.22   0
  -6  -2   5  448.40    6.16   0
   6  -2  -5  454.86    9.24   0
   6   2  -5  427.13    6.57   0
  -6   2   5  500.26    9.58   0
  -4  -2   5   17.60    3.55   0
  -4   2   5   20.81    4.49   0
   4   2  -5   16.83    2.78   0
   4  -2  -5   16.43    5.03   0
  -2  -2   5 1994.80   12.44   0
  -2   2   5 2301.38   24.51   0
   2   2  -5 2088.08   12.77   0
   0   2   5  164.07    7.48   0
   0  -2   5  156.44    4.92   0
   2  -2   5   14.45    3.82   0
   2   2   5   12.82    4.49   0
   4   2   5  125.47    5.47   0
   4   2   5   93.53    5.51   0
   4  -2   5   91.43    4.34   0
   6  -2   5  321.48    5.09   0
   6   2   5  425.01    8.23   0
   8   2   5  119.74    5.30   0
  10   2   5  257.23    6.40   0
  12   2   5 1025.60    9.98   0
  14   2   5  157.25    5.72   0
  14  -2   5  179.99    5.51   0
  16  -2   5  574.67    7.49   0
  16   2   5  601.67    8.44   0
  18  -2   5  147.98    6.50   0
  18   2   5  150.54    6.74   0
  20   2   5  228.55    7.13   0
  20  -2   5  212.24    5.82   0
  22  -2   5   -0.62    7.44   0
  22   2   5   -1.45    7.57   0
 -29  -3   5  500.42    8.41   0
  29   3  -5  436.52    8.26   0
  29  -3  -5  474.11    8.53   0
  27  -3  -5  201.28    6.89   0
  27   3  -5  184.10    7.36   0
 -27  -3   5  219.12    6.77   0
  25  -3  -5   -1.60    5.52   0
 -25  -3   5    0.52    5.60   0
  25   3  -5    0.91    5.27   0
 -23  -3   5  285.69    6.52   0
  23  -3  -5  264.76    6.16   0
  23   3  -5  264.50    6.54   0
  21  -3  -5  106.98    5.05   0
  21   3  -5  101.75    5.51   0
 -21  -3   5  111.77    5.45   0
  19  -3  -5  357.18    5.68   0
 -19  -3   5  397.33    6.39   0
  19   3  -5  327.23    6.06   0
  17  -3  -5  376.07    6.56   0
  17   3  -5  345.48    6.30   0
 -17  -3   5  398.45    6.43   0
  15  -3  -5   33.62    4.22   0
  15   3  -5   31.16    3.25   0
 -15  -3   5   32.50    4.17   0
  13   3  -5  338.56    6.18   0
  13  -3  -5  365.00    6.77   0
 -13  -3   5  375.14    6.33   0
  11   3  -5   79.74    4.65   0
 -11  -3   5   85.33    4.50   0
  11  -3  -5   85.72    4.69   0
   9  -3  -5 1444.32   14.32   0
  -9  -3   5 1441.50   10.13   0
   9   3  -5 1325.73   10.24   0
   7  -3  -5   91.51    5.98   0
  -7  -3   5   90.26    4.51   0
   7   3  -5   87.75    4.69   0
   5   3  -5   17.69    4.14   0
  -5  -3   5   20.23    3.97   0
   5  -3  -5   17.80    7.24   0
  -3  -3   5  596.02    7.32   0
   3   3  -5  572.90    6.81   0
  -1  -3   5  885.91    8.03   0
   1  -3   5  336.77    6.09   0
   3  -3   5   27.04    3.29   0
   5   3   5   34.15    6.50   0
   5  -3   5   27.59    4.40   0
   5   3   5   29.98    7.08   0
   7   3   5  804.75   12.58   0
   7  -3   5  652.09    7.36   0
   7   3   5  639.87   11.67   0
   9  -3   5  276.45    5.72   0
   9   3   5  339.39    8.47   0
  11   3   5  453.53    9.20   0
  11  -3   5  342.13    6.39   0
  13   3   5   14.19    5.75   0
  15   3   5   84.14    6.56   0
  15  -3   5   78.47    6.15   0
  17  -3   5  253.00    7.29   0
  17   3   5  256.85    7.95   0
  19   3   5  271.60    8.60   0
  19  -3   5  264.53    8.00   0
  21  -3   5   47.45    7.16   0
  21   3   5   46.57    8.53   0
  26  -4  -5   28.19    6.77   0
  26   4  -5    3.61    7.34   0
 -26  -4   5   22.03    6.30   0
  24  -4  -5    2.10    6.43   0
  24   4  -5   -2.00    5.95   0
 -24  -4   5   -1.72    5.75   0
  22   4  -5  130.99    6.16   0
  22  -4  -5  141.09    6.07   0
 -22  -4   5  142.58    6.05   0
  20  -4  -5  288.44    6.62   0
  20   4  -5  264.16    6.61   0
 -20  -4   5  311.73    7.07   0
  18   4  -5  221.30    6.34   0
 -18  -4   5  257.01    6.04   0
  18  -4  -5  253.02    6.58   0
  16  -4  -5   24.23    5.20   0
 -16  -4   5   24.21    5.06   0
  16   4  -5   24.00    5.25   0
  14   4  -5   78.42    5.20   0
 -14  -4   5   95.00    5.07   0
  14  -4  -5   90.11    5.48   0
  12  -4  -5   70.05    5.33   0
  12   4  -5   61.77    4.98   0
 -12  -4   5   64.03    4.77   0
  10   4  -5  517.18    7.45   0
 -10  -4   5  569.76    7.50   0
  10  -4  -5  569.49   10.17   0
  -8  -4   5    5.82    4.01   0
   8  -4  -5    5.26    6.29   0
   8   4  -5    6.70    4.23   0
  -6  -4   5    2.92    3.11   0
   6   4  -5    3.60    4.46   0
  -4  -4   5  174.99    5.31   0
  -2  -4   5  741.80    8.10   0
   0  -4   5  402.99    6.48   0
   2  -4   5  146.74    5.47   0
   4  -4   5   51.57    5.03   0
   6  -4   5  736.72    8.09   0
   8  -4   5  273.42    6.44   0
  10  -4   5   26.56    5.55   0
  10   4   5   27.09    9.76   0
  10   4   5   24.35    9.63   0
  12  -4   5   75.03    6.22   0
  12   4   5   82.35    8.82   0
  12   4   5   90.68    8.43   0
  14  -4   5  128.00    6.68   0
  14  -4   5  104.49    5.23   0
  14   4   5  129.26    8.90   0
  16  -4   5   42.70    7.13   0
  16  -4   5   41.98    6.46   0
  16   4   5   45.18    8.56   0
  18   4   5   14.83    8.30   0
  18  -4   5   13.77    5.60   0
  18  -4   5    7.82    5.64   0
  23   5  -5   20.89    6.98   0
  23  -5  -5   14.57    7.57   0
 -23  -5   5   20.35    6.68   0
  21   5  -5   76.55    7.70   0
  21  -5  -5   73.92    7.41   0
 -21  -5   5   88.98    7.40   0
  19  -5  -5    6.49    6.48   0
 -19  -5   5    4.58    5.84   0
  19   5  -5    4.07    6.09   0
  17  -5  -5   22.40    6.59   0
 -17  -5   5   26.23    5.64   0
  17   5  -5   19.86    6.36   0
  15   5  -5   15.89    6.36   0
 -15  -5   5   22.87    5.83   0
  15  -5  -5   18.73    6.52   0
  13  -5  -5  154.69    7.77   0
 -13  -5   5  155.74    6.63   0
  13   5  -5  131.24    6.53   0
  11   5  -5   63.32    6.34   0
 -11  -5   5   76.09    5.30   0
  11  -5  -5   71.52    7.33   0
  11  -5  -5   60.13    7.49   0
   9   5  -5  197.25    6.69   0
   9  -5  -5  201.92   14.40   0
   9  -5  -5  206.43   14.33   0
  -9  -5   5  220.92    6.53   0
  -7  -5   5   51.07    5.43   0
  -5  -5   5    3.20    5.15   0
  -3  -5   5  141.70    5.96   0
  -1  -5   5   52.23    5.49   0
   1  -5   5   11.92    5.01   0
   3  -5   5   -0.69    5.20   0
   5  -5   5   33.55    6.14   0
   7  -5   5   46.45    4.67   0
   9  -5   5    0.63    5.82   0
  11  -5   5  103.86    7.35   0
  13  -5   5    7.06    7.51   0
  13  -5   5    6.40    7.41   0
  16  -6  -5    0.65    8.83   0
 -16  -6   5    0.55    7.66   0
  16   6  -5    0.75    8.38   0
  16  -6  -5   -0.16    8.54   0
 -14  -6   5   37.14    7.38   0
  14  -6  -5   34.90    9.03   0
  14   6  -5   37.97    7.81   0
  14  -6  -5   33.03    9.41   0
  12  -6  -5   34.54   11.83   0
 -12  -6   5   45.54    7.02   0
  12  -6  -5   36.99   12.17   0
 -10  -6   5   36.94    7.07   0
  -8  -6   5   30.69    6.99   0
  -6  -6   5    0.72    6.39   0
  -4  -6   5    2.49    6.02   0
  -2  -6   5    2.42    6.56   0
   0  -6   5    3.63    6.24   0
   2  -6   5    2.05    6.15   0
   4  -6   5    3.57    7.17   0
   6  -6   5   -0.54    7.57   0
   8  -6   5    5.93    7.16   0
  32   0  -6   10.96    5.21   0
 -32   0   6   12.06    5.09   0
 -30   0   6  338.37    7.11   0
  30   0  -6  301.34    7.28   0
 -28   0   6  659.06    7.56   0
  28   0  -6  602.69    7.48   0
  26   0  -6  342.98    6.25   0
 -26   0   6  394.64    6.69   0
  24   0  -6  231.37    5.80   0
 -24   0   6  263.99    5.76   0
 -22   0   6   50.52    4.53   0
  22   0  -6   51.18    4.40   0
 -20   0   6  676.81    7.08   0
  20   0  -6  588.10    6.32   0
 -18   0   6  113.04    4.44   0
  18   0  -6  102.41    4.46   0
 -16   0   6  132.43    3.83   0
  16   0  -6  130.18    4.66   0
 -14   0   6 3156.69   14.75   0
  14   0  -6 3045.53   14.45   0
  12   0  -6  957.89    8.85   0
 -12   0   6 1001.51    9.00   0
 -10   0   6 1177.64   10.03   0
  10   0  -6 1065.84    9.34   0
   8   0  -6 3306.01   16.77   0
  -8   0   6 3515.45   17.21   0
   6   0  -6   37.47    3.91   0
  -6   0   6   42.94    3.79   0
  -4   0   6   27.28    3.62   0
   4   0  -6   27.00    3.82   0
  -2   0   6  850.12    9.16   0
   2   0  -6  835.72    9.16   0
   0   0   6  168.42    4.47   0
   2   0   6 1207.12   10.27   0
   4   0   6    2.30    3.65   0
   6   0   6  120.94    4.75   0
  12   0   6 1795.07   11.06   0
  14   0   6   21.37    3.82   0
  16   0   6   17.24    5.07   0
  18   0   6  380.46    7.01   0
  20   0   6  360.19    7.40   0
  22   0   6   89.24    7.13   0
 -33  -1   6   13.13    6.67   0
  33   1  -6   11.11    5.63   0
  33  -1  -6   10.74    7.64   0
 -31   1   6  101.66    5.46   0
 -31  -1   6  100.82    6.32   0
  31   1  -6   90.87    6.93   0
  31  -1  -6   89.23    6.42   0
 -29  -1   6  174.03    5.29   0
  29   1  -6  165.90    6.61   0
 -29   1   6  171.67    5.30   0
  29  -1  -6  155.45    6.07   0
  27  -1  -6  628.94    7.44   0
 -27   1   6  681.20    7.00   0
 -27  -1   6  673.07    6.81   0
  27   1  -6  603.40    7.27   0
  25  -1  -6  287.97    5.91   0
 -25  -1   6  330.15    5.39   0
 -25   1   6  338.59    6.10   0
  25   1  -6  292.33    6.21   0
 -23   1   6    0.91    4.53   0
 -23  -1   6   -1.09    4.45   0
  23   1  -6    2.26    4.51   0
  23  -1  -6   -0.18    4.35   0
  21  -1  -6  114.80    3.97   0
  21   1  -6  116.86    3.89   0
 -21   1   6  132.26    4.95   0
 -21  -1   6  128.61    4.79   0
 -19   1   6 1578.27   10.25   0
 -19  -1   6 1445.18    9.64   0
  19   1  -6 1428.48    9.62   0
  19  -1  -6 1443.02    9.84   0
 -17   1   6  366.49    5.45   0
  17   1  -6  362.53    5.87   0
 -17  -1   6  365.55    5.76   0
  17  -1  -6  359.36    5.99   0
 -15  -1   6  561.82    6.81   0
  15   1  -6  551.05    6.81   0
  15  -1  -6  522.50    6.45   0
 -15   1   6  566.81    6.67   0
  13   1  -6  571.77    7.05   0
 -13   1   6  613.25    7.14   0
  13  -1  -6  576.70    7.36   0
 -13  -1   6  601.09    6.64   0
 -11  -1   6  535.38    6.91   0
  11   1  -6  524.39    6.88   0
 -11   1   6  581.32    7.70   0
  11  -1  -6  534.08    7.45   0
  -9   1   6 1283.67   11.09   0
   9   1  -6 1155.35    9.41   0
   9  -1  -6 1224.70   11.08   0
  -9  -1   6 1244.92    9.94   0
   7   1  -6  209.79    4.69   0
   7  -1  -6  208.27    5.22   0
  -7  -1   6  230.60    5.27   0
  -7   1   6  223.97    5.71   0
  -5  -1   6 1357.43   10.29   0
  -5   1   6 1425.65   12.94   0
   5   1  -6 1338.48   10.62   0
   5  -1  -6 1347.83   12.67   0
  -3  -1   6  388.70    6.40   0
   3   1  -6  377.89    6.47   0
  -3   1   6  384.89    7.43   0
   3  -1  -6  360.17    7.31   0
  -1   1   6 1759.39   14.24   0
  -1  -1   6 1788.49   11.90   0
   1  -1   6  641.12    7.10   0
   1   1   6  682.11    9.06   0
   3   1   6  276.18    6.04   0
   3  -1   6  279.01    5.48   0
   5   1   6  212.23    5.64   0
   5  -1   6  220.96    5.24   0
   7  -1   6 1200.70    8.77   0
   9   1   6  301.94    6.10   0
  11   1   6  364.46    6.52   0
  13   1   6  108.95    4.33   0
  15  -1   6  170.99    5.85   0
  15   1   6  176.75    5.01   0
  17   1   6   35.05    6.08   0
  17  -1   6   31.13    4.40   0
  19   1   6  171.46    6.66   0
  19  -1   6  166.77    6.52   0
  21   1   6  241.31    8.12   0
  21  -1   6  240.35    8.14   0
  32  -2  -6   25.62    6.69   0
  32   2  -6   21.42    5.59   0
 -32  -2   6   20.13    7.35   0
  30  -2  -6   12.15    5.05   0
  30   2  -6   14.39    5.01   0
 -30  -2   6    4.37    6.33   0
  28  -2  -6  167.66    6.26   0
 -28  -2   6  187.26    6.67   0
  28   2  -6  168.67    6.73   0
 -26  -2   6    3.54    3.81   0
  26   2  -6    6.12    4.90   0
 -26   2   6    7.22    5.30   0
  26  -2  -6    3.47    4.84   0
 -24  -2   6   28.24    5.11   0
  24  -2  -6   24.77    4.58   0
 -24   2   6   28.76    3.85   0
  24   2  -6   30.57    5.19   0
  22  -2  -6  128.27    4.93   0
 -22   2   6  139.44    5.38   0
  22   2  -6  123.44    5.13   0
 -22  -2   6  136.54    5.32   0
  20  -2  -6   83.48    3.83   0
  20   2  -6   89.11    5.02   0
 -20  -2   6   93.65    4.59   0
 -20   2   6  101.94    4.91   0
  18  -2  -6   40.33    4.31   0
 -18   2   6   46.76    4.32   0
 -18  -2   6   43.59    4.16   0
  18   2  -6   42.64    4.56   0
 -16  -2   6    0.23    3.94   0
  16   2  -6    2.00    4.08   0
 -16   2   6   -0.75    2.69   0
  16  -2  -6    0.56    3.55   0
 -14  -2   6   -0.17    3.58   0
  14   2  -6    0.96    3.55   0
  14  -2  -6    2.17    3.77   0
 -14   2   6    2.65    3.77   0
  12   2  -6  280.61    4.94   0
 -12   2   6  326.56    6.25   0
  12  -2  -6  275.67    5.96   0
 -12  -2   6  307.83    5.52   0
  10   2  -6  741.10    7.83   0
  10  -2  -6  725.77    9.44   0
 -10  -2   6  768.37    7.83   0
 -10   2   6  831.44    9.78   0
   8  -2  -6  599.38    9.17   0
  -8  -2   6  626.99    6.88   0
  -8   2   6  702.04    9.79   0
   8   2  -6  597.77    6.83   0
   6  -2  -6   27.67    3.96   0
  -6   2   6   32.82    4.01   0
  -6  -2   6   30.05    3.81   0
   6   2  -6   29.40    3.02   0
  -4  -2   6   83.00    3.44   0
   4   2  -6   85.42    4.49   0
  -4   2   6   91.50    5.63   0
   4  -2  -6   79.35    5.56   0
  -2  -2   6   19.02    3.86   0
  -2   2   6   19.46    4.50   0
   2   2  -6   20.27    4.03   0
   0   2   6    3.91    4.24   0
   0  -2   6    4.92    3.80   0
   2   2   6  951.10   12.40   0
   2  -2   6  968.47    8.42   0
   4  -2   6    3.83    3.01   0
   4   2   6    1.93    4.13   0
   4   2   6    2.65    4.50   0
   6   2   6    4.51    4.12   0
   6   2   6    2.38    4.73   0
   6  -2   6    3.90    3.93   0
   8   2   6  103.72    5.36   0
   8  -2   6   73.25    4.43   0
  10   2   6   21.71    4.95   0
  10  -2   6   18.19    3.40   0
  12   2   6  813.58    9.17   0
  14   2   6    2.18    5.27   0
  16   2   6   16.07    5.88   0
  16  -2   6   13.44    6.22   0
  18   2   6   30.18    6.47   0
  18  -2   6   32.73    6.51   0
  20  -2   6   85.59    7.65   0
  20   2   6   85.32    7.59   0
  29  -3  -6   62.08    7.24   0
 -29  -3   6   72.16    7.33   0
  29   3  -6   56.79    6.75   0
  27  -3  -6   52.23    5.87   0
 -27  -3   6   57.48    5.09   0
  27   3  -6   54.80    5.08   0
  25  -3  -6   19.98    5.66   0
 -25  -3   6   34.11    5.75   0
  25   3  -6   20.17    5.81   0
  23  -3  -6    1.11    5.04   0
  23   3  -6    0.03    5.00   0
 -23  -3   6    3.13    5.30   0
  21   3  -6   30.51    5.03   0
 -21  -3   6   31.87    4.86   0
  21  -3  -6   32.24    4.52   0
 -19  -3   6    0.98    4.57   0
  19  -3  -6    2.50    4.22   0
  19   3  -6   -0.45    4.68   0
  17  -3  -6    7.72    4.25   0
 -17  -3   6    9.56    4.08   0
  17   3  -6    9.61    4.18   0
  15   3  -6  232.01    5.70   0
 -15  -3   6  240.31    5.51   0
 -15   3   6  264.31    6.04   0
  15  -3  -6  244.96    5.87   0
 -13   3   6   15.68    4.63   0
  13   3  -6   15.58    4.39   0
  13  -3  -6   12.69    4.60   0
 -13  -3   6   14.16    4.18   0
  11   3  -6    5.07    4.27   0
 -11   3   6    6.55    4.57   0
 -11  -3   6    5.16    3.82   0
  11  -3  -6    4.34    4.53   0
  -9   3   6  668.47   10.90   0
   9   3  -6  505.54    6.35   0
   9  -3  -6  558.16    9.84   0
  -9  -3   6  547.46    6.42   0
  -7   3   6    0.85    5.52   0
   7  -3  -6    0.14    5.27   0
  -7  -3   6    0.55    3.85   0
   7   3  -6   -2.64    4.10   0
  -5  -3   6  169.61    5.04   0
   5   3  -6  150.57    4.93   0
  -3  -3   6   80.61    4.42   0
  -1  -3   6    1.92    3.87   0
   1  -3   6    3.74    4.23   0
   3   3   6  184.30   11.39   0
   3   3   6  207.07   11.25   0
   3  -3   6  172.91    5.34   0
   5   3   6   15.11    6.21   0
   5   3   6   16.61    6.29   0
   5  -3   6   15.17    4.45   0
   7   3   6    7.14    5.96   0
   7   3   6    6.55    5.97   0
   7  -3   6    4.43    4.73   0
   9   3   6    7.59    5.83   0
   9  -3   6    7.30    5.05   0
   9   3   6    8.73    4.85   0
  11  -3   6   -0.29    5.12   0
  11   3   6   -0.45    5.35   0
  11   3   6   -0.00    6.05   0
  13   3   6    1.64    6.80   0
  13  -3   6    0.29    4.27   0
  15   3   6    3.35    6.50   0
  15  -3   6    0.45    4.46   0
  15  -3   6    0.77    4.68   0
  17   3   6    1.70    7.03   0
  17  -3   6    0.44    5.12   0
  17  -3   6    1.81    6.29   0
  19   3   6    7.34    7.92   0
  19  -3   6   16.06    7.67   0
  19  -3   6    7.20    6.78   0
  28   4  -6   32.73    7.25   0
 -28  -4   6   32.29    8.08   0
  26  -4  -6   69.79    6.61   0
 -26  -4   6   80.46    6.52   0
  26   4  -6   63.34    6.69   0
 -24  -4   6   24.76    5.89   0
  24  -4  -6   18.26    6.44   0
  24   4  -6   20.83    6.06   0
  22  -4  -6   30.03    5.44   0
  22   4  -6   25.56    6.11   0
 -22  -4   6   37.74    4.53   0
  20  -4  -6   96.13    5.97   0
  20   4  -6   90.80    6.19   0
 -20  -4   6   88.54    5.91   0
  18  -4  -6   52.80    5.13   0
  18   4  -6   50.31    5.19   0
 -18  -4   6   55.58    5.48   0
  16   4  -6  244.90    5.96   0
 -16  -4   6  255.79    6.15   0
  16  -4  -6  273.95    6.81   0
 -14  -4   6   69.58    5.10   0
  14  -4  -6   66.77    5.40   0
  14   4  -6   60.00    5.34   0
  12  -4  -6    2.14    5.55   0
 -12  -4   6   -1.38    4.28   0
  12   4  -6    2.17    4.61   0
  10  -4  -6  350.13    9.74   0
 -10  -4   6  357.95    6.32   0
  10   4  -6  326.85    6.23   0
   8  -4  -6  283.63   15.21   0
   8   4  -6  277.92    5.36   0
  -8  -4   6  306.74    6.09   0
   6   4  -6  457.90    6.33   0
  -6  -4   6  500.67    6.99   0
  -4  -4   6  402.52    6.37   0
  -2  -4   6   80.84    4.88   0
   0  -4   6  127.23    5.02   0
   2  -4   6  195.69    5.89   0
   4  -4   6    2.36    3.72   0
   6  -4   6  467.95    7.18   0
   8  -4   6   31.25    5.70   0
  10   4   6   86.15   11.73   0
  10   4   6   94.04   11.07   0
  10  -4   6   85.04    4.56   0
  12   4   6   57.69    9.21   0
  12  -4   6   50.39    6.07   0
  12   4   6   48.46    9.04   0
  14  -4   6   -0.04    4.91   0
  14   4   6   -0.24    8.64   0
  14  -4   6   -0.98    6.81   0
  14   4   6    1.17    8.76   0
  16  -4   6  105.28    7.07   0
  16   4   6   86.49    9.67   0
  16  -4   6   95.18    7.75   0
  16   4   6  108.20    9.88   0
  23   5  -6    2.54    7.67   0
  23  -5  -6    3.94    7.63   0
 -23  -5   6    8.57    7.67   0
  21   5  -6    2.26    7.49   0
  21  -5  -6    2.48    6.83   0
 -21  -5   6    4.31    6.83   0
 -19  -5   6   80.75    6.57   0
  19   5  -6   64.27    7.02   0
  19  -5  -6   70.26    6.88   0
 -17  -5   6  178.96    6.90   0
  17   5  -6  151.05    6.65   0
  17  -5  -6  164.50    8.23   0
 -15  -5   6   53.15    6.04   0
  15   5  -6   48.00    5.98   0
  15  -5  -6   51.45    7.23   0
 -13  -5   6   34.36    5.32   0
  13  -5  -6   37.47    6.80   0
  13   5  -6   24.47    6.09   0
  11  -5  -6  357.61   13.61   0
 -11  -5   6  360.86    7.32   0
  11   5  -6  344.67    7.49   0
  11  -5  -6  319.25   13.52   0
  -9  -5   6   68.40    5.31   0
   9   5  -6   63.22    5.90   0
  -7  -5   6   38.78    5.63   0
  -5  -5   6  138.91    5.77   0
  -3  -5   6    7.12    5.04   0
  -1  -5   6  225.87    6.54   0
   1  -5   6   -2.77    5.72   0
   3  -5   6  254.09    7.03   0
   5  -5   6  131.50    6.73   0
   7  -5   6   51.23    6.95   0
   9  -5   6  171.37    7.63   0
  11  -5   6  157.11    7.98   0
 -16  -6   6   32.59    8.07   0
  16  -6  -6   27.59   10.34   0
  16  -6  -6   29.01    9.61   0
  16   6  -6    9.94    8.49   0
  14  -6  -6   13.99   12.98   0
 -14  -6   6   25.76    7.70   0
  14  -6  -6    9.84   11.93   0
  14   6  -6   12.26    6.97   0
 -12  -6   6   80.19    7.51   0
 -10  -6   6  246.09    8.19   0
  -8  -6   6   53.01    7.15   0
  -6  -6   6  104.26    7.45   0
  -4  -6   6    0.95    6.93   0
  -2  -6   6   10.77    7.26   0
   0  -6   6  331.11    7.97   0
   2  -6   6  183.80    8.16   0
   4  -6   6   29.89    7.62   0
 -34   0   7    4.49    7.71   0
  34   0  -7    1.59    6.95   0
 -32   0   7   -1.08    6.09   0
  32   0  -7    0.68    6.21   0
 -30   0   7    2.24    5.54   0
  30   0  -7    2.84    4.54   0
  28   0  -7    0.55    4.90   0
 -28   0   7   -2.28    4.01   0
 -26   0   7   -1.31    4.61   0
  26   0  -7   -2.36    5.04   0
 -24   0   7    1.67    3.46   0
  24   0  -7    5.62    4.66   0
 -22   0   7    0.71    4.35   0
  22   0  -7    0.46    3.13   0
  20   0  -7    1.16    2.98   0
 -20   0   7    0.15    3.81   0
 -18   0   7    1.63    3.84   0
  18   0  -7   -1.36    2.87   0
 -16   0   7   -0.26    3.60   0
  16   0  -7    1.20    3.73   0
 -14   0   7   -1.80    3.51   0
  14   0  -7    3.59    3.64   0
  12   0  -7    1.83    3.52   0
 -12   0   7    0.91    2.40   0
  10   0  -7    2.97    3.50   0
 -10   0   7   -1.83    3.37   0
   8   0  -7    0.88    3.50   0
  -8   0   7    0.12    3.38   0
  -6   0   7   -0.29    3.39   0
   6   0  -7    0.96    3.56   0
  -4   0   7    1.15    2.50   0
   4   0  -7    0.85    3.59   0
  -2   0   7   -0.26    3.36   0
   2   0  -7   -0.21    2.64   0
   0   0   7    1.89    3.66   0
   2   0   7    2.61    3.78   0
   4   0   7    0.42    3.89   0
   6   0   7    0.52    3.73   0
   8   0   7   -0.24    3.16   0
  12   0   7    0.32    4.87   0
  14   0   7   -0.67    5.02   0
  16   0   7    1.07    5.72   0
  18   0   7   -2.01    6.36   0
  20   0   7   -0.17    6.74   0
 -33  -1   7    5.78    7.35   0
  33   1  -7    9.05    6.80   0
 -33   1   7   14.28    7.46   0
  33  -1  -7   11.44    5.51   0
 -31  -1   7  107.31    6.36   0
  31  -1  -7   91.85    6.86   0
  31   1  -7   91.12    5.22   0
 -31   1   7  102.01    6.83   0
 -29   1   7   13.90    5.93   0
 -29  -1   7   15.31    4.49   0
  29   1  -7   14.93    5.96   0
  29  -1  -7   12.50    5.39   0
 -27   1   7  172.75    4.78   0
 -27  -1   7  166.70    4.87   0
  27   1  -7  154.40    5.69   0
  27  -1  -7  161.36    5.70   0
 -25  -1   7   36.63    4.94   0
  25   1  -7   32.16    4.81   0
  25  -1  -7   31.34    5.09   0
 -25   1   7   36.57    5.08   0
 -23  -1   7  130.19    4.89   0
 -23   1   7  141.95    5.10   0
  23   1  -7  122.84    5.24   0
  23  -1  -7  129.29    5.24   0
 -21   1   7    3.05    4.00   0
  21   1  -7   -0.55    4.10   0
 -21  -1   7    0.37    3.86   0
  21  -1  -7    2.07    3.15   0
 -19   1   7  127.05    4.79   0
 -19  -1   7  122.04    4.58   0
  19  -1  -7  121.96    4.65   0
  19   1  -7  109.45    3.82   0
 -17  -1   7   66.89    3.48   0
  17   1  -7   62.76    4.42   0
  17  -1  -7   67.97    4.20   0
 -17   1   7   72.72    4.36   0
 -15  -1   7  386.87    5.99   0
  15   1  -7  367.15    5.33   0
 -15   1   7  401.74    5.80   0
  15  -1  -7  399.16    6.35   0
  13   1  -7   68.11    4.21   0
 -13   1   7   78.75    4.30   0
  13  -1  -7   69.76    3.42   0
 -13  -1   7   69.17    3.25   0
 -11   1   7  148.30    4.24   0
  11   1  -7  137.32    3.94   0
  11  -1  -7  130.73    4.88   0
 -11  -1   7  136.60    3.85   0
  -9   1   7   21.96    3.79   0
   9   1  -7   25.04    3.94   0
   9  -1  -7   23.47    3.92   0
  -9  -1   7   21.43    3.59   0
   7  -1  -7  618.57    8.34   0
  -7  -1   7  620.98    7.29   0
  -7   1   7  659.54    8.53   0
   7   1  -7  614.89    7.44   0
  -5  -1   7   22.10    3.62   0
  -5   1   7   24.42    3.77   0
   5   1  -7   21.03    4.03   0
   5  -1  -7   22.55    3.94   0
  -3  -1   7   15.70    3.61   0
  -3   1   7   14.69    3.71   0
   3  -1  -7   12.30    3.84   0
   3   1  -7   14.63    2.86   0
  -1   1   7   32.87    3.98   0
  -1  -1   7   33.68    3.97   0
   1  -1   7  229.90    5.32   0
   1   1   7  230.02    5.86   0
   3   1   7   68.97    4.50   0
   3  -1   7   71.68    4.34   0
   5   1   7    4.43    3.99   0
   5  -1   7    5.52    3.85   0
   7   1   7  332.66    6.19   0
   7  -1   7  366.74    5.45   0
   9   1   7   41.00    4.45   0
   9  -1   7   40.21    4.85   0
   9   1   7   48.05    4.80   0
  11   1   7  705.68    8.15   0
  11  -1   7  529.49    7.12   0
  13   1   7   62.80    5.46   0
  15  -1   7   16.63    5.68   0
  15   1   7   17.78    5.42   0
  17   1   7    2.00    5.67   0
  17  -1   7    4.40    6.49   0
  19  -1   7  261.09    8.02   0
  19   1   7  279.33    8.22   0
 -32  -2   7   33.43    7.41   0
  32   2  -7   25.47    6.67   0
  32  -2  -7   29.86    7.36   0
  30   2  -7   32.12    6.75   0
 -30  -2   7   31.03    6.62   0
  30  -2  -7   31.27    6.10   0
 -28   2   7  167.56    6.62   0
 -28  -2   7  153.12    5.98   0
  28   2  -7  136.05    5.05   0
  28  -2  -7  143.50    6.52   0
 -26  -2   7  103.21    5.44   0
  26   2  -7   91.19    5.45   0
 -26   2   7  106.12    5.39   0
  26  -2  -7  101.49    5.82   0
  24   2  -7  165.32    5.86   0
 -24   2   7  186.13    4.83   0
 -24  -2   7  179.43    4.72   0
  24  -2  -7  166.36    4.69   0
 -22   2   7   72.42    3.85   0
  22   2  -7   66.18    5.07   0
 -22  -2   7   85.73    4.90   0
  22  -2  -7   69.99    3.83   0
 -20  -2   7   47.80    4.84   0
  20   2  -7   39.83    4.78   0
  20  -2  -7   47.19    4.55   0
 -20   2   7   52.48    4.60   0
 -18  -2   7  280.90    5.68   0
  18   2  -7  276.14    5.75   0
 -18   2   7  309.84    5.93   0
  18  -2  -7  263.49    4.95   0
 -16  -2   7  230.45    4.58   0
  16   2  -7  222.06    5.21   0
 -16   2   7  247.66    5.65   0
  16  -2  -7  233.69    5.54   0
 -14   2   7  445.69    6.81   0
  14   2  -7  404.92    6.24   0
  14  -2  -7  398.93    6.68   0
 -14  -2   7  403.00    5.56   0
  12   2  -7   18.62    3.95   0
  12  -2  -7   20.07    4.29   0
 -12  -2   7   20.41    3.80   0
 -12   2   7   20.91    3.88   0
  10   2  -7    1.35    3.85   0
  10  -2  -7    0.48    3.61   0
 -10  -2   7    1.43    2.61   0
 -10   2   7    0.25    3.52   0
   8  -2  -7  976.16   11.10   0
  -8   2   7 1103.15   11.68   0
  -8  -2   7 1003.91    8.63   0
   8   2  -7  969.16    8.61   0
   6   2  -7  969.65    8.20   0
  -6  -2   7 1071.26    8.79   0
   6  -2  -7  981.09   11.76   0
  -6   2   7 1137.80   12.47   0
  -4  -2   7  115.93    4.61   0
  -4   2   7  128.24    5.43   0
   4  -2  -7  107.69    5.71   0
   4   2  -7  118.93    4.77   0
  -2  -2   7   12.71    2.79   0
  -2   2   7   13.84    4.40   0
   0   2   7  269.93    6.95   0
   0  -2   7  251.86    4.88   0
   2   2   7 1600.63   14.55   0
   2  -2   7 1509.15    9.67   0
   4   2   7  207.11    6.30   0
   4  -2   7  215.64    5.22   0
   6   2   7    4.28    4.37   0
   6   2   7    9.85    4.46   0
   6  -2   7    3.06    4.42   0
   8   2   7  147.73    6.15   0
   8   2   7  200.17    6.29   0
   8  -2   7  151.68    5.51   0
  10   2   7  107.96    5.37   0
  10   2   7   83.22    5.54   0
  10  -2   7   83.30    5.43   0
  12  -2   7  177.66    5.57   0
  12   2   7  225.19    6.35   0
  14   2   7  142.56    6.65   0
  14  -2   7  118.66    6.37   0
  16   2   7    1.30    5.97   0
  16  -2   7    4.05    4.56   0
  16  -2   7    0.25    5.86   0
  18  -2   7    8.42    6.62   0
  18  -2   7   -0.07    7.28   0
  18   2   7    4.95    7.20   0
  29  -3  -7    3.03    7.29   0
  29   3  -7    5.22    6.41   0
 -29  -3   7    1.87    6.23   0
 -27  -3   7  149.92    6.70   0
  27   3  -7  125.27    6.85   0
  27  -3  -7  140.11    7.02   0
  25   3  -7  224.74    5.47   0
 -25  -3   7  271.78    6.44   0
  25  -3  -7  257.17    6.94   0
  23   3  -7  377.04    5.96   0
 -23  -3   7  465.14    6.89   0
  23  -3  -7  384.92    6.80   0
 -21   3   7  112.49    5.57   0
  21   3  -7   94.37    5.42   0
  21  -3  -7  100.54    5.44   0
 -21  -3   7  100.53    5.36   0
 -19  -3   7  144.89    5.38   0
  19   3  -7  136.25    5.48   0
 -19   3   7  167.83    5.74   0
  19  -3  -7  137.43    5.27   0
 -17  -3   7  120.60    5.09   0
  17   3  -7  115.66    5.20   0
 -17   3   7  133.15    5.38   0
  17  -3  -7  111.21    4.97   0
  15   3  -7 1667.73   10.18   0
 -15  -3   7 1787.34   10.77   0
  15  -3  -7 1805.42   12.89   0
 -15   3   7 2144.04   14.05   0
  13   3  -7    5.07    3.20   0
 -13  -3   7    0.78    4.16   0
 -13   3   7    5.15    4.28   0
  13  -3  -7    1.62    4.21   0
  11  -3  -7  937.49   11.13   0
 -11   3   7 1086.82   12.25   0
 -11  -3   7  919.55    8.35   0
  11   3  -7  909.28    8.46   0
  -9   3   7  160.74    6.90   0
   9  -3  -7  133.71    6.59   0
  -9  -3   7  132.12    4.85   0
   9   3  -7  133.40    5.13   0
  -7  -3   7  957.49    8.44   0
   7   3  -7  925.18    8.45   0
   7  -3  -7  926.53   14.67   0
  -7   3   7 1202.76   16.44   0
  -5  -3   7  788.66    7.85   0
   5   3  -7  748.74    7.78   0
  -5   3   7  979.64   19.57   0
  -3  -3   7   27.98    4.13   0
  -1  -3   7    2.58    4.15   0
   1   3   7  397.92   14.60   0
   1   3   7  340.85   14.04   0
   1  -3   7  307.78    5.19   0
   3   3   7  910.46   15.92   0
   3   3   7  792.57   15.02   0
   3  -3   7  703.24    7.68   0
   5   3   7  159.82    7.92   0
   5  -3   7  147.05    4.50   0
   5   3   7  187.07    8.24   0
   7  -3   7   33.81    3.91   0
   7   3   7   36.74    6.52   0
   7   3   7   31.26    6.42   0
   9   3   7  287.37    7.93   0
   9   3   7  386.00    9.23   0
   9  -3   7  297.82    6.60   0
  11   3   7  344.50    9.03   0
  11   3   7  430.20    9.07   0
  11  -3   7  344.27    7.14   0
  13   3   7  140.78    7.61   0
  13   3   7  117.64    7.99   0
  13  -3   7  103.76    6.20   0
  15  -3   7   40.28    6.25   0
  15  -3   7   54.69    7.05   0
  15   3   7   51.26    7.29   0
  15   3   7   40.11    8.06   0
  17  -3   7    0.33    7.47   0
  17   3   7    0.50    8.08   0
  17   3   7   -0.67    7.71   0
  17  -3   7   -5.35    7.52   0
  28   4  -7  116.79    8.42   0
 -28  -4   7  138.92    7.50   0
  28  -4  -7  124.85    7.39   0
 -26  -4   7  142.85    7.64   0
  26   4  -7  119.96    7.05   0
  26  -4  -7  132.40    7.04   0
  24   4  -7   57.86    6.20   0
 -24  -4   7   71.53    6.95   0
  24  -4  -7   63.62    6.53   0
  22   4  -7   24.92    6.29   0
 -22  -4   7   33.30    6.25   0
  22  -4  -7   28.11    6.08   0
  20   4  -7   48.33    5.93   0
 -20  -4   7   59.51    5.35   0
  20  -4  -7   53.69    5.43   0
  18   4  -7  263.11    6.23   0
 -18  -4   7  305.83    5.59   0
  18  -4  -7  294.95    7.10   0
  16  -4  -7   84.88    5.77   0
 -16  -4   7   85.37    4.12   0
  16   4  -7   75.61    5.09   0
  14  -4  -7  268.55    7.85   0
  14   4  -7  256.43    6.33   0
 -14  -4   7  265.57    6.10   0
  12  -4  -7    4.00    5.49   0
 -12  -4   7    2.90    4.22   0
  12   4  -7    3.79    4.85   0
  10  -4  -7   42.84    7.63   0
  10   4  -7   40.49    5.01   0
 -10  -4   7   47.27    4.82   0
  -8  -4   7  627.68    7.32   0
   8   4  -7  581.92    7.29   0
  -6  -4   7  225.44    4.81   0
   6   4  -7  209.39    5.90   0
  -4  -4   7    0.78    3.30   0
  -2  -4   7   -2.36    4.80   0
   0  -4   7   86.28    5.49   0
   2  -4   7  282.94    6.53   0
   4  -4   7   18.90    5.45   0
   6  -4   7  180.50    6.32   0
   8  -4   7   11.05    5.99   0
  10   4   7   46.34   11.79   0
  10   4   7   49.65   12.05   0
  10  -4   7   43.79    6.69   0
  12   4   7  300.90   12.29   0
  12  -4   7  256.70    7.26   0
  12   4   7  260.04   12.07   0
  14  -4   7  154.39    8.01   0
  14   4   7  192.34   11.23   0
  14   4   7  162.33   10.91   0
  23   5  -7   -1.17    7.89   0
 -23  -5   7   -0.89    6.72   0
  23  -5  -7    1.59    7.64   0
 -21  -5   7    3.50    7.05   0
  21  -5  -7    1.61    7.49   0
  21   5  -7   -0.66    7.42   0
 -19  -5   7   76.34    6.19   0
  19  -5  -7   71.71    7.22   0
  19   5  -7   69.91    7.01   0
 -17  -5   7    1.52    6.23   0
  17  -5  -7    1.30    7.21   0
  17   5  -7    3.91    6.57   0
  15  -5  -7    1.39    7.72   0
  15   5  -7    2.96    6.14   0
 -15  -5   7    0.59    5.93   0
  13   5  -7   69.76    6.42   0
  13  -5  -7   69.96    8.73   0
 -13  -5   7   73.30    6.14   0
 -11  -5   7    6.79    5.28   0
  11   5  -7    4.56    5.55   0
  -9  -5   7    3.45    5.03   0
   9   5  -7    0.25    5.39   0
  -7  -5   7  249.97    6.45   0
  -5  -5   7    5.06    5.70   0
  -3  -5   7    2.41    5.36   0
  -1  -5   7    2.48    5.80   0
   1  -5   7  205.04    5.66   0
   3  -5   7   32.08    4.88   0
   5  -5   7   10.61    6.69   0
   7  -5   7   10.88    6.14   0
   9  -5   7   24.69    7.46   0
 -14  -6   7    4.31    7.35   0
  14   6  -7    1.74    6.99   0
 -12  -6   7  209.77    7.52   0
 -10  -6   7    1.09    6.48   0
  -8  -6   7   37.18    7.20   0
  -6  -6   7   22.99    6.39   0
  -4  -6   7   -0.40    6.26   0
  -2  -6   7    0.34    6.65   0
   0  -6   7    5.85    7.50   0
   2  -6   7    1.39    7.95   0
 -34   0   8  150.47    7.41   0
  34   0  -8  127.65    6.28   0
 -32   0   8  372.82    7.45   0
  32   0  -8  318.90    7.36   0
  30   0  -8  212.14    5.55   0
 -30   0   8  242.06    5.68   0
 -28   0   8   44.33    5.90   0
  28   0  -8   37.93    5.88   0
 -26   0   8  589.69    7.09   0
  26   0  -8  524.88    7.13   0
 -24   0   8  705.26    6.89   0
  24   0  -8  648.39    7.45   0
 -22   0   8  288.22    5.86   0
  22   0  -8  272.29    5.80   0
  20   0  -8   44.42    3.32   0
 -20   0   8   47.75    4.30   0
 -18   0   8 1118.42    8.79   0
  18   0  -8 1057.89    8.58   0
 -16   0   8  420.00    6.13   0
  16   0  -8  382.35    5.99   0
  14   0  -8  312.53    5.08   0
 -14   0   8  340.16    5.20   0
  12   0  -8  126.82    4.50   0
 -12   0   8  135.07    4.62   0
  10   0  -8  697.41    7.73   0
 -10   0   8  757.53    7.92   0
  -8   0   8  218.88    5.28   0
   8   0  -8  208.04    4.66   0
  -6   0   8 4058.79   17.06   0
   6   0  -8 3640.07   16.26   0
  -4   0   8  532.03    7.10   0
   4   0  -8  511.95    7.10   0
  -2   0   8  297.04    5.77   0
   0   0   8   29.70    4.12   0
   2   0   8 3407.34   15.33   0
   4   0   8  685.86    7.12   0
   6   0   8    4.97    4.36   0
   8   0   8   18.05    4.71   0
  10   0   8  195.26    4.78   0
  12   0   8  141.31    6.10   0
  12   0   8  104.05    5.92   0
  14   0   8  147.45    6.08   0
  14   0   8  125.86    6.19   0
  16   0   8  136.67    6.60   0
  16   0   8  117.45    6.99   0
  18   0   8   -2.75    7.20   0
  18   0   8   -2.50    6.67   0
 -33  -1   8  285.73    6.61   0
  33  -1  -8  255.31    8.20   0
  33   1  -8  250.18    8.32   0
 -33   1   8  268.44    7.55   0
  31  -1  -8   48.86    6.74   0
  31   1  -8   52.15    6.91   0
 -31  -1   8   65.45    6.30   0
 -31   1   8   58.44    5.00   0
 -29   1   8   26.50    5.45   0
 -29  -1   8   22.79    4.66   0
  29   1  -8   22.04    5.71   0
  29  -1  -8   24.38    5.94   0
 -27  -1   8    6.15    3.81   0
 -27   1   8    8.82    5.00   0
  27   1  -8    6.62    4.03   0
  27  -1  -8    4.51    3.82   0
  25   1  -8  274.98    6.17   0
  25  -1  -8  267.65    5.88   0
 -25   1   8  314.25    6.43   0
 -25  -1   8  304.86    6.25   0
 -23   1   8  174.34    5.67   0
  23   1  -8  145.41    5.00   0
 -23  -1   8  165.10    5.36   0
  23  -1  -8  141.45    5.06   0
 -21   1   8    1.37    4.22   0
  21   1  -8    1.12    4.39   0
 -21  -1   8   -1.08    4.33   0
  21  -1  -8    0.35    4.00   0
 -19  -1   8  398.36    5.95   0
  19   1  -8  360.14    5.95   0
  19  -1  -8  361.87    5.44   0
 -19   1   8  426.93    6.44   0
 -17  -1   8  582.78    6.84   0
  17   1  -8  542.55    6.63   0
  17  -1  -8  539.94    6.91   0
 -17   1   8  613.75    7.21   0
  15   1  -8  322.57    5.19   0
 -15   1   8  373.48    6.23   0
  15  -1  -8  338.98    6.09   0
 -15  -1   8  343.90    5.77   0
 -13   1   8  911.06    8.72   0
  13   1  -8  845.22    7.96   0
  13  -1  -8  874.37    8.65   0
 -13  -1   8  870.93    7.91   0
  11   1  -8   47.84    3.20   0
  11  -1  -8   47.63    3.95   0
 -11  -1   8   47.70    3.86   0
 -11   1   8   53.15    4.15   0
   9  -1  -8    7.67    3.81   0
  -9  -1   8    7.13    3.54   0
  -9   1   8    9.64    3.72   0
   9   1  -8    4.45    2.77   0
  -7  -1   8  856.23    8.15   0
  -7   1   8  852.30    9.21   0
   7   1  -8  821.46    8.11   0
   7  -1  -8  824.66    9.14   0
  -5  -1   8    7.77    3.77   0
  -5   1   8    9.59    3.48   0
   5   1  -8    9.36    3.90   0
   5  -1  -8    7.79    3.90   0
  -3  -1   8  599.11    7.09   0
  -3   1   8  612.42    8.13   0
   3   1  -8  595.26    7.16   0
  -1  -1   8    3.06    3.76   0
  -1   1   8    6.04    3.55   0
   1  -1   8    7.75    3.04   0
   1   1   8    7.20    3.99   0
   3  -1   8  233.83    5.50   0
   3   1   8  235.00    5.61   0
   5  -1   8   62.94    4.72   0
   5   1   8   68.65    4.43   0
   7   1   8 1692.35   11.45   0
   7  -1   8 1705.20   10.58   0
   9   1   8  132.67    5.28   0
   9  -1   8  128.66    5.22   0
  11   1   8   35.17    5.32   0
  11   1   8   41.06    5.48   0
  11  -1   8   37.18    5.45   0
  13   1   8  310.04    6.93   0
  13  -1   8  249.97    6.35   0
  13   1   8  231.43    6.50   0
  15  -1   8  417.33    7.42   0
  15   1   8  338.23    7.33   0
  15  -1   8  347.80    7.42   0
  15   1   8  432.62    8.20   0
  17   1   8   61.19    6.68   0
  17  -1   8   56.47    7.18   0
  17   1   8   55.31    7.23   0
  17  -1   8   50.17    6.40   0
  19   1   8   59.66    8.17   0
  19  -1   8   49.06    7.88   0
  32   2  -8   54.43    7.53   0
 -32  -2   8   58.96    7.39   0
  32  -2  -8   61.87    6.82   0
 -30  -2   8    3.35    6.58   0
 -30   2   8    7.00    4.74   0
  30   2  -8    4.09    6.11   0
  30  -2  -8    6.21    4.70   0
 -28  -2   8   18.70    5.61   0
 -28   2   8   21.66    4.50   0
  28   2  -8   18.81    5.52   0
  28  -2  -8   16.92    5.49   0
  26   2  -8    0.81    5.11   0
 -26   2   8   -0.28    4.87   0
  26  -2  -8   -0.54    5.20   0
 -26  -2   8    3.79    5.26   0
 -24   2   8  159.58    4.86   0
  24   2  -8  127.68    4.46   0
 -24  -2   8  154.26    5.43   0
  24  -2  -8  139.27    5.87   0
  22   2  -8  102.00    5.44   0
 -22  -2   8  124.57    5.30   0
  22  -2  -8  111.28    5.09   0
 -22   2   8  138.36    5.43   0
 -20  -2   8   42.23    4.57   0
  20   2  -8   23.02    4.54   0
 -20   2   8   26.78    4.34   0
  20  -2  -8   23.49    4.60   0
 -18  -2   8  104.29    4.63   0
  18   2  -8   99.00    4.86   0
 -18   2   8  115.47    4.85   0
  18  -2  -8  104.01    4.79   0
 -16   2   8   66.47    3.51   0
  16   2  -8   60.55    4.35   0
  16  -2  -8   63.38    3.49   0
 -16  -2   8   69.01    3.49   0
  14   2  -8  946.84    8.30   0
  14  -2  -8  929.58    9.25   0
 -14  -2   8  953.46    8.23   0
 -14   2   8 1031.27    9.63   0
  12   2  -8   47.16    4.30   0
  12  -2  -8   46.59    4.36   0
 -12   2   8   50.89    4.37   0
 -12  -2   8   50.98    4.34   0
  10  -2  -8  228.50    5.84   0
 -10   2   8  277.23    6.29   0
 -10  -2   8  263.92    5.53   0
  10   2  -8  253.41    5.50   0
  -8   2   8  152.17    5.35   0
  -8  -2   8  148.09    4.90   0
   8   2  -8  141.68    4.85   0
   8  -2  -8  132.31    5.23   0
  -6  -2   8  350.85    5.21   0
   6   2  -8  349.90    5.97   0
  -6   2   8  367.70    7.42   0
   6  -2  -8  329.47    7.14   0
  -4  -2   8   83.64    4.57   0
  -4   2   8   84.99    4.85   0
   4   2  -8   84.58    4.72   0
  -2  -2   8   43.59    4.20   0
  -2   2   8   44.80    4.54   0
   0   2   8    1.38    4.16   0
   0  -2   8    3.76    4.18   0
   2   2   8   92.13    5.27   0
   2  -2   8   89.12    4.56   0
   4  -2   8   67.78    4.85   0
   4   2   8   71.16    5.12   0
   6   2   8  158.48    6.08   0
   6  -2   8  111.70    5.45   0
   6   2   8  121.06    5.63   0
   8   2   8   20.56    5.20   0
   8  -2   8   21.66    4.74   0
   8   2   8   17.27    5.09   0
  10   2   8  201.38    6.68   0
  10   2   8  166.15    6.73   0
  10  -2   8  163.44    5.60   0
  12  -2   8   11.58    6.00   0
  12   2   8   14.01    5.73   0
  12   2   8   11.82    5.84   0
  14   2   8   81.60    6.91   0
  14  -2   8   60.16    5.90   0
  14   2   8   63.85    7.07   0
  16   2   8   22.85    7.49   0
  16  -2   8   28.12    6.61   0
  16   2   8   19.51    7.55   0
  16  -2   8   21.51    7.14   0
 -29  -3   8    2.31    6.14   0
  29   3  -8   -0.96    6.95   0
  29  -3  -8    2.17    5.24   0
  27   3  -8   71.16    6.06   0
  27  -3  -8   75.30    6.72   0
 -27  -3   8   73.04    6.52   0
  25   3  -8    5.53    5.99   0
 -25  -3   8    3.67    5.34   0
  25  -3  -8    4.81    4.28   0
  23   3  -8    6.47    5.26   0
 -23   3   8    8.58    4.03   0
 -23  -3   8   10.19    5.12   0
  23  -3  -8    5.31    5.58   0
  21   3  -8   81.97    5.62   0
 -21  -3   8   91.93    5.54   0
 -21   3   8  107.32    5.70   0
  21  -3  -8   82.42    5.15   0
 -19  -3   8   41.03    5.17   0
  19   3  -8   34.08    4.88   0
  19  -3  -8   32.74    4.68   0
 -19   3   8   41.26    5.07   0
  17   3  -8   12.55    5.10   0
 -17   3   8   13.42    5.16   0
  17  -3  -8   13.87    4.65   0
 -17  -3   8   14.63    4.35   0
  15   3  -8  542.03    6.36   0
 -15   3   8  692.17    9.00   0
  15  -3  -8  563.88    8.25   0
 -15  -3   8  619.71    7.31   0
  13  -3  -8    4.75    4.35   0
 -13  -3   8    5.62    4.12   0
 -13   3   8    3.85    4.37   0
  13   3  -8    6.89    4.28   0
  11  -3  -8   19.12    5.21   0
 -11  -3   8   19.95    4.20   0
 -11   3   8   22.63    5.25   0
  11   3  -8   19.03    4.41   0
   9   3  -8  473.48    6.66   0
   9  -3  -8  477.03    9.68   0
  -9   3   8  577.26   10.33   0
  -9  -3   8  489.19    6.69   0
  -7   3   8    7.30    5.16   0
  -7  -3   8    4.34    3.21   0
   7   3  -8    3.72    4.47   0
   7  -3  -8    6.83    5.69   0
  -5  -3   8   -3.22    4.08   0
   5   3  -8    2.49    4.48   0
  -5   3   8    0.14    5.75   0
  -3  -3   8  125.51    5.01   0
  -3   3   8  138.59    9.63   0
  -1  -3   8    1.33    4.66   0
  -1   3   8    0.49    6.80   0
  -1   3   8   -0.39    6.90   0
   1   3   8   42.66    7.64   0
   1   3   8   37.67    6.95   0
   1  -3   8   32.04    5.01   0
   3   3   8  202.89    8.50   0
   3   3   8  237.77    9.01   0
   3  -3   8  188.21    5.75   0
   5   3   8   87.66    6.81   0
   5  -3   8   85.55    5.17   0
   5   3   8  111.31    7.03   0
   7   3   8    2.37    6.85   0
   7  -3   8    6.27    5.45   0
   7   3   8    1.91    6.41   0
   9  -3   8    9.19    5.98   0
   9   3   8    8.89    6.78   0
   9   3   8    8.38    7.24   0
  11   3   8  136.71    8.44   0
  11  -3   8  103.86    6.67   0
  11   3   8  107.78    7.64   0
  13   3   8   -0.47    7.17   0
  13  -3   8    0.99    6.28   0
  13   3   8   -0.10    7.38   0
  15  -3   8    4.48    7.56   0
  15   3   8    3.71    8.92   0
  15  -3   8    1.70    6.76   0
  15   3   8    0.46    8.14   0
  26   4  -8    0.90    6.64   0
 -26  -4   8    2.87    7.25   0
  26  -4  -8    2.79    7.17   0
  24   4  -8   35.23    7.09   0
  24  -4  -8   38.68    6.92   0
 -24  -4   8   32.88    6.93   0
  22   4  -8   60.56    6.01   0
 -22  -4   8   77.10    5.98   0
  22  -4  -8   68.68    6.84   0
  20   4  -8   18.68    4.35   0
 -20  -4   8   29.07    5.19   0
  20  -4  -8   22.39    5.88   0
  18   4  -8    8.40    5.53   0
 -18  -4   8    9.84    4.99   0
  18  -4  -8   10.04    5.32   0
  16  -4  -8    7.85    6.01   0
 -16  -4   8   11.35    5.29   0
  16   4  -8    6.84    5.43   0
  14  -4  -8   11.82    5.94   0
 -14  -4   8   15.24    5.22   0
  14   4  -8   15.38    5.45   0
  12  -4  -8   52.13    6.86   0
 -12  -4   8   58.56    5.37   0
  12   4  -8   53.29    5.58   0
 -10  -4   8   71.20    5.20   0
  10   4  -8   74.07    4.95   0
  10  -4  -8   70.47    9.14   0
  -8  -4   8    5.43    4.91   0
   8   4  -8    5.05    5.28   0
  -6  -4   8  107.62    4.33   0
  -4  -4   8   89.44    5.47   0
  -2  -4   8  133.56    5.43   0
   0  -4   8    2.09    5.32   0
   2  -4   8   57.05    5.79   0
   4  -4   8  133.61    5.69   0
   6  -4   8   84.03    6.35   0
   8  -4   8   -0.97    4.59   0
  10   4   8   17.34   12.30   0
  10   4   8   20.94   12.21   0
  10  -4   8   14.62    5.20   0
  12   4   8   11.97   11.21   0
  12  -4   8   14.25    7.66   0
  12   4   8   12.31   11.13   0
 -23  -5   8  118.99    8.07   0
  23  -5  -8  108.24    8.46   0
  23   5  -8  102.37    7.68   0
 -21  -5   8    9.66    7.09   0
  21  -5  -8   11.65    7.76   0
  21   5  -8    5.71    6.78   0
 -19  -5   8    4.07    6.13   0
  19  -5  -8    7.35    7.38   0
  19   5  -8    3.73    6.34   0
 -17  -5   8  129.54    6.89   0
  17  -5  -8  114.56    8.32   0
  17   5  -8  113.44    7.22   0
  15  -5  -8  428.97   12.20   0
  15   5  -8  422.52    8.22   0
 -15  -5   8  464.63    7.67   0
 -13  -5   8    5.39    5.46   0
  13   5  -8    0.47    6.26   0
 -11  -5   8  130.41    6.44   0
  11   5  -8  117.34    6.22   0
  -9  -5   8   42.06    4.59   0
  -7  -5   8  154.81    6.69   0
  -5  -5   8  267.95    7.14   0
  -3  -5   8  175.77    6.38   0
  -1  -5   8   10.95    6.32   0
   1  -5   8  470.29    8.26   0
   3  -5   8   27.79    5.08   0
   5  -5   8   99.55    5.62   0
   7  -5   8   10.74    7.46   0
 -12  -6   8   57.74    6.97   0
 -10  -6   8    6.01    7.55   0
  -8  -6   8   83.13    7.75   0
  -6  -6   8  260.73    8.57   0
  -4  -6   8    0.06    7.49   0
  -2  -6   8    6.74    7.90   0
 -34   0   9    3.00    5.59   0
  34   0  -9   -0.60    7.81   0
  32   0  -9    1.30    6.89   0
 -32   0   9   -3.39    6.86   0
  30   0  -9   -0.50    4.61   0
 -30   0   9   -0.48    6.19   0
 -28   0   9   -1.76    5.18   0
  28   0  -9    0.43    5.22   0
 -26   0   9    0.18    5.00   0
  26   0  -9   -0.28    3.65   0
  24   0  -9   -1.97    4.52   0
 -24   0   9   -1.63    3.56   0
  22   0  -9   -0.99    3.24   0
 -22   0   9   -1.69    4.53   0
 -20   0   9   -1.89    4.21   0
  20   0  -9   -0.68    3.14   0
 -18   0   9   -1.19    4.17   0
  18   0  -9    0.69    4.22   0
 -16   0   9    2.66    4.00   0
  16   0  -9   -0.40    3.86   0
  14   0  -9    1.08    3.87   0
 -14   0   9   -1.15    3.59   0
  12   0  -9   -0.19    2.81   0
 -12   0   9    1.12    3.62   0
  10   0  -9    0.55    2.79   0
 -10   0   9    0.30    2.68   0
   8   0  -9   -0.99    3.70   0
  -8   0   9   -2.38    3.78   0
  -6   0   9   -1.67    2.71   0
   6   0  -9   -1.38    2.81   0
  -4   0   9    2.53    2.76   0
   4   0  -9   -2.29    4.02   0
  -2   0   9    2.04    3.98   0
   0   0   9    1.06    4.17   0
   2   0   9    1.93    4.34   0
   4   0   9    0.99    4.54   0
   6   0   9   -0.44    3.45   0
   8   0   9    0.26    5.13   0
  10   0   9    0.14    5.43   0
  12   0   9   -0.89    6.01   0
  12   0   9    2.42    5.41   0
  14   0   9   -1.16    6.03   0
  14   0   9    2.92    6.67   0
  16   0   9    0.01    6.76   0
  16   0   9   -2.73    5.55   0
 -33  -1   9   45.27    7.59   0
  33   1  -9   37.84    6.83   0
  33  -1  -9   41.28    6.73   0
 -33   1   9   40.10    5.62   0
 -31   1   9   18.54    6.15   0
 -31  -1   9   14.16    6.76   0
  31   1  -9   16.95    6.83   0
  31  -1  -9   15.36    6.81   0
 -29  -1   9   32.66    6.21   0
  29   1  -9   34.72    5.74   0
  29  -1  -9   36.02    5.69   0
 -29   1   9   35.17    6.10   0
  27   1  -9   48.69    5.80   0
 -27   1   9   64.36    5.69   0
  27  -1  -9   51.54    5.45   0
 -27  -1   9   59.85    5.32   0
 -25   1   9   52.98    4.99   0
  25   1  -9   39.11    3.97   0
  25  -1  -9   40.75    3.99   0
 -25  -1   9   51.51    5.31   0
 -23   1   9   33.92    5.11   0
  23   1  -9   29.54    3.74   0
 -23  -1   9   36.46    4.63   0
  23  -1  -9   26.61    3.56   0
 -21  -1   9   82.09    4.92   0
  21   1  -9   71.63    4.58   0
  21  -1  -9   69.78    4.84   0
 -21   1   9   78.64    4.86   0
 -19  -1   9  359.24    5.24   0
  19   1  -9  328.87    5.12   0
  19  -1  -9  340.77    6.18   0
 -19   1   9  389.17    6.47   0
  17   1  -9    3.85    3.08   0
  17  -1  -9    2.58    3.08   0
 -17   1   9    4.31    3.90   0
 -17  -1   9    2.20    3.01   0
  15   1  -9  311.22    5.11   0
 -15   1   9  340.83    6.11   0
  15  -1  -9  322.23    5.85   0
 -15  -1   9  339.66    5.73   0
 -13   1   9  435.26    6.64   0
  13   1  -9  369.63    6.14   0
  13  -1  -9  381.18    6.45   0
 -13  -1   9  394.42    6.05   0
  11   1  -9   41.92    4.38   0
  11  -1  -9   42.55    3.25   0
 -11  -1   9   42.91    4.22   0
 -11   1   9   46.52    4.21   0
  -9  -1   9    3.16    3.70   0
  -9   1   9    2.02    3.55   0
   9   1  -9    0.08    2.72   0
   9  -1  -9    0.95    3.92   0
  -7  -1   9   24.79    3.76   0
  -7   1   9   26.49    4.06   0
   7   1  -9   22.58    2.96   0
   7  -1  -9   23.23    3.92   0
  -5  -1   9  188.84    5.14   0
  -5   1   9  201.53    5.50   0
   5   1  -9  183.04    5.09   0
   5  -1  -9  171.58    5.39   0
  -3  -1   9  156.35    5.01   0
  -3   1   9  163.39    5.30   0
  -1  -1   9   11.98    3.12   0
  -1   1   9    7.92    4.07   0
   1   1   9   32.60    4.28   0
   1  -1   9   33.14    4.35   0
   3  -1   9   63.57    4.63   0
   3   1   9   69.31    4.64   0
   5  -1   9  178.88    5.29   0
   5   1   9  184.63    5.61   0
   7  -1   9   31.15    3.69   0
   7   1   9   34.90    5.18   0
   9  -1   9   16.03    3.94   0
   9   1   9   15.63    5.39   0
  11   1   9   -0.63    5.88   0
  11   1   9   -1.30    5.87   0
  11  -1   9    0.27    5.35   0
  13   1   9   67.98    6.14   0
  13   1   9   65.34    6.16   0
  13  -1   9   58.67    4.96   0
  15  -1   9   26.44    7.10   0
  15   1   9   25.43    6.53   0
  15  -1   9   26.86    6.22   0
  15   1   9   34.10    6.60   0
  17   1   9    7.95    7.90   0
  17  -1   9    7.98    6.97   0
  32   2  -9  305.50    8.30   0
 -32   2   9  355.70    8.55   0
 -32  -2   9  320.90    7.75   0
  32  -2  -9  250.81    7.61   0
 -30  -2   9  103.23    5.43   0
 -30   2   9  108.16    6.30   0
  30   2  -9   88.16    7.00   0
  30  -2  -9   97.60    6.82   0
  28   2  -9   75.30    6.32   0
 -28   2   9   92.59    5.82   0
  28  -2  -9   80.04    4.75   0
 -28  -2   9   89.52    6.43   0
 -26   2   9  101.59    6.01   0
  26   2  -9   74.35    5.52   0
 -26  -2   9   96.31    4.68   0
  26  -2  -9   81.62    4.66   0
 -24   2   9  415.12    7.06   0
  24   2  -9  336.62    6.28   0
 -24  -2   9  394.40    6.52   0
  24  -2  -9  382.64    6.89   0
  22   2  -9   91.76    5.06   0
 -22  -2   9  105.08    4.23   0
 -22   2   9  109.10    5.06   0
  22  -2  -9   96.05    5.37   0
 -20  -2   9  293.57    6.13   0
 -20   2   9  293.61    5.37   0
  20   2  -9  241.27    5.57   0
  20  -2  -9  267.09    6.10   0
 -18   2   9   -0.42    4.07   0
  18   2  -9    3.04    4.61   0
  18  -2  -9   -0.06    4.34   0
 -18  -2   9   -1.66    4.08   0
  16   2  -9  534.65    6.89   0
  16  -2  -9  562.63    7.43   0
 -16   2   9  616.55    7.83   0
 -16  -2   9  596.90    6.82   0
  14   2  -9   28.19    4.39   0
  14  -2  -9   31.59    4.41   0
 -14   2   9   29.92    4.16   0
 -14  -2   9   30.83    4.26   0
  12  -2  -9  412.24    7.07   0
 -12   2   9  449.68    7.16   0
 -12  -2   9  418.54    6.10   0
  12   2  -9  404.65    6.15   0
  10  -2  -9  573.59    8.51   0
 -10   2   9  694.62    8.87   0
 -10  -2   9  662.53    6.65   0
  10   2  -9  648.66    7.38   0
  -8  -2   9   34.14    4.28   0
   8   2  -9   34.90    4.46   0
   8  -2  -9   32.93    4.86   0
  -8   2   9   40.99    4.30   0
  -6  -2   9  145.97    4.94   0
  -6   2   9  157.09    5.68   0
   6  -2  -9  130.56    6.10   0
   6   2  -9  133.67    4.86   0
  -4  -2   9  289.63    5.00   0
  -4   2   9  328.36    7.20   0
   4   2  -9  284.83    5.02   0
  -2  -2   9  664.43    6.70   0
  -2   2   9  701.43    9.52   0
   0  -2   9   21.44    4.60   0
   0   2   9   28.08    4.70   0
   2   2   9   17.19    5.44   0
   2  -2   9   16.35    4.79   0
   4   2   9  262.61    6.88   0
   4  -2   9  248.09    5.07   0
   6   2   9  633.11    8.90   0
   6  -2   9  472.66    6.81   0
   6   2   9  498.26    8.35   0
   8  -2   9  114.58    4.75   0
   8   2   9  102.93    6.09   0
   8   2   9  135.72    6.68   0
  10   2   9   10.07    5.67   0
  10  -2   9    5.87    4.33   0
  10   2   9   13.16    5.46   0
  12   2   9    1.52    7.01   0
  12  -2   9    1.50    6.31   0
  12   2   9    2.55    6.02   0
  14   2   9  371.45    9.25   0
  14  -2   9  306.40    8.20   0
  14   2   9  285.17    8.59   0
  29   3  -9   48.02    6.62   0
  29  -3  -9   54.11    6.65   0
 -29  -3   9   52.34    7.29   0
  27   3  -9    2.41    6.41   0
 -27  -3   9   -1.71    4.63   0
  27  -3  -9    1.19    6.67   0
 -27   3   9    3.09    6.60   0
  25   3  -9  103.28    6.56   0
 -25  -3   9  110.89    6.05   0
  25  -3  -9  104.55    5.90   0
 -25   3   9  125.10    6.12   0
  23   3  -9  194.45    6.57   0
 -23   3   9  240.94    6.93   0
 -23  -3   9  212.82    6.12   0
  23  -3  -9  207.88    6.66   0
  21   3  -9  236.41    6.48   0
 -21  -3   9  251.69    6.09   0
  21  -3  -9  231.29    6.57   0
 -21   3   9  278.51    6.50   0
 -19  -3   9  102.68    5.60   0
  19   3  -9   90.86    5.29   0
 -19   3   9  124.26    5.91   0
  19  -3  -9   96.38    5.34   0
  17   3  -9   52.39    5.36   0
  17  -3  -9   47.75    5.13   0
 -17  -3   9   52.42    5.02   0
 -17   3   9   58.05    5.27   0
  15  -3  -9   15.92    5.26   0
 -15   3   9   19.13    4.95   0
 -15  -3   9   17.64    4.42   0
  15   3  -9   12.07    3.54   0
  13  -3  -9 1076.08   11.39   0
 -13   3   9 1290.72   12.66   0
 -13  -3   9 1133.38    8.29   0
  13   3  -9 1075.56    8.94   0
  11  -3  -9  558.22    9.65   0
 -11   3   9  675.15   10.02   0
 -11  -3   9  587.73    6.53   0
  11   3  -9  551.78    7.24   0
  -9  -3   9  100.69    3.97   0
   9   3  -9   90.21    4.05   0
   9  -3  -9   93.15    6.70   0
  -9   3   9  122.12    6.78   0
  -7  -3   9   13.63    4.65   0
  -7   3   9   14.89    5.74   0
   7   3  -9   10.27    4.82   0
  -5  -3   9  254.05    5.61   0
  -5   3   9  323.51   10.09   0
  -3   3   9 1241.11   17.26   0
  -3  -3   9 1022.77    8.67   0
  -1  -3   9   17.13    4.68   0
  -1   3   9   17.19    6.78   0
   1  -3   9   12.01    3.85   0
   1   3   9   15.08    6.83   0
   1   3   9   14.10    6.21   0
   3   3   9   74.59    7.23   0
   3   3   9   60.61    7.09   0
   3  -3   9   60.01    5.58   0
   5   3   9   95.82    7.69   0
   5   3   9  122.21    7.64   0
   5  -3   9   91.67    5.81   0
   7   3   9  428.34   10.41   0
   7   3   9  539.95   10.74   0
   7  -3   9  389.19    6.08   0
   9   3   9  146.10    8.54   0
   9  -3   9  114.32    5.18   0
   9   3   9  125.02    8.30   0
  11  -3   9   30.26    6.86   0
  11   3   9   43.35    8.45   0
  11   3   9   33.50    8.42   0
  13   3   9   52.47    8.14   0
  13  -3   9   48.57    7.00   0
  13   3   9   43.66    8.99   0
  26   4  -9    1.78    6.78   0
 -26  -4   9    0.23    7.37   0
  26  -4  -9   -0.93    6.66   0
  24   4  -9  105.29    7.25   0
 -24  -4   9  124.93    6.65   0
  24  -4  -9  115.58    7.43   0
  22   4  -9   24.86    6.14   0
 -22  -4   9   29.55    6.33   0
  22  -4  -9   25.73    6.57   0
  20   4  -9  189.68    6.42   0
 -20  -4   9  226.36    6.96   0
  20  -4  -9  208.33    7.16   0
  18  -4  -9   54.48    6.15   0
 -18  -4   9   59.10    4.55   0
  18   4  -9   50.90    5.94   0
  16  -4  -9  442.18    8.91   0
 -16  -4   9  459.91    7.48   0
  16   4  -9  423.04    7.33   0
  14  -4  -9   26.13    6.81   0
 -14  -4   9   32.82    5.04   0
  14   4  -9   28.16    5.58   0
 -12  -4   9  291.11    6.49   0
  12   4  -9  265.56    5.53   0
  12  -4  -9  287.92    9.79   0
 -10  -4   9   89.09    5.20   0
  10   4  -9   76.57    5.69   0
  -8  -4   9   42.98    5.34   0
   8   4  -9   42.26    5.56   0
  -6  -4   9   85.91    5.60   0
  -4  -4   9  100.17    5.75   0
  -2  -4   9  225.82    6.45   0
   0  -4   9   33.76    5.74   0
   2  -4   9    3.02    4.31   0
   4  -4   9  205.28    5.44   0
   6  -4   9  134.93    6.90   0
   8  -4   9   89.12    5.58   0
  10   4   9    4.91   13.91   0
  10   4   9    8.56   13.37   0
  10  -4   9    2.54    7.86   0
 -21  -5   9    1.20    6.62   0
  21  -5  -9   -0.61    8.45   0
  21   5  -9    4.39    7.89   0
 -19  -5   9   10.31    7.11   0
  19  -5  -9    6.96    8.33   0
  19   5  -9    4.14    7.64   0
  17  -5  -9  133.74    9.89   0
  17   5  -9  125.28    5.90   0
 -17  -5   9  148.40    7.39   0
  15  -5  -9   23.92   10.11   0
  15   5  -9   23.40    6.94   0
 -15  -5   9   21.50    6.24   0
 -13  -5   9   -0.67    5.84   0
  13   5  -9    4.97    6.82   0
 -11  -5   9    2.00    6.50   0
  11   5  -9   -0.06    6.76   0
  -9  -5   9   14.63    6.21   0
  -7  -5   9   -0.83    6.43   0
  -5  -5   9   90.99    5.08   0
  -3  -5   9   39.47    6.13   0
  -1  -5   9   -3.35    5.87   0
   1  -5   9  103.60    7.38   0
   3  -5   9   84.62    6.73   0
   5  -5   9   48.54    7.75   0
  32   0 -10   56.59    7.49   0
 -32   0  10   58.59    6.66   0
 -30   0  10  151.82    6.78   0
  30   0 -10  132.64    6.26   0
 -28   0  10  188.68    6.52   0
  28   0 -10  168.29    6.54   0
  26   0 -10    5.29    3.82   0
 -26   0  10    6.34    4.81   0
  24   0 -10    9.03    3.70   0
 -24   0  10   13.55    5.00   0
  22   0 -10  379.13    6.50   0
 -22   0  10  421.32    5.79   0
 -20   0  10  419.15    6.29   0
  20   0 -10  363.56    6.07   0
 -18   0  10  468.24    6.59   0
  18   0 -10  411.04    6.23   0
  16   0 -10  126.80    5.00   0
 -16   0  10  142.94    5.20   0
  14   0 -10    3.25    3.97   0
 -14   0  10    9.55    4.17   0
  12   0 -10 1114.59    8.66   0
 -12   0  10 1310.61    9.66   0
 -10   0  10    6.14    2.90   0
  10   0 -10    5.49    3.85   0
  -8   0  10  200.04    5.24   0
   8   0 -10  177.56    4.39   0
  -6   0  10   35.31    3.14   0
   6   0 -10   35.23    4.34   0
  -4   0  10  271.35    5.84   0
  -2   0  10  354.21    5.60   0
   0   0  10    4.27    3.24   0
   2   0  10 2457.31   12.73   0
   4   0  10  321.11    6.23   0
   6   0  10  693.12    8.14   0
   8   0  10  252.58    6.27   0
  10   0  10  375.72    7.66   0
  12   0  10   38.39    6.36   0
  12   0  10   30.70    6.36   0
  14   0  10  570.37    9.44   0
  14   0  10  488.14    8.52   0
 -33   1  10   49.23    5.66   0
  33   1 -10   44.74    7.89   0
 -33  -1  10   47.17    7.80   0
  33  -1 -10   43.05    6.74   0
 -31  -1  10  187.93    7.30   0
  31   1 -10  149.46    6.80   0
  31  -1 -10  171.13    7.43   0
 -31   1  10  189.93    7.56   0
 -29  -1  10  115.08    6.55   0
  29   1 -10  100.45    6.05   0
  29  -1 -10  106.60    6.59   0
 -29   1  10  118.68    6.14   0
 -27   1  10  113.44    6.22   0
  27   1 -10  102.54    6.09   0
  27  -1 -10  106.40    6.17   0
 -27  -1  10  113.17    4.71   0
 -25   1  10    2.59    5.26   0
  25   1 -10   -1.28    5.33   0
  25  -1 -10    3.07    5.23   0
 -25  -1  10    1.04    5.28   0
  23   1 -10  393.54    5.71   0
 -23  -1  10  442.06    6.67   0
  23  -1 -10  403.09    6.74   0
 -23   1  10  448.14    6.69   0
 -21  -1  10  181.13    5.49   0
  21   1 -10  160.72    4.52   0
  21  -1 -10  165.73    5.52   0
 -21   1  10  193.04    5.67   0
 -19  -1  10  333.79    5.17   0
  19   1 -10  298.60    6.00   0
  19  -1 -10  305.53    6.08   0
 -19   1  10  363.31    6.30   0
  17   1 -10   75.62    4.87   0
  17  -1 -10   71.54    4.56   0
 -17   1  10   81.91    4.81   0
 -17  -1  10   81.09    4.49   0
  15   1 -10   83.15    4.52   0
 -15   1  10  103.63    4.92   0
  15  -1 -10   86.48    4.75   0
 -15  -1  10   94.57    4.53   0
  13   1 -10  228.43    5.39   0
  13  -1 -10  223.70    5.73   0
 -13  -1  10  229.48    4.59   0
 -13   1  10  244.39    5.71   0
 -11  -1  10 1487.96    9.79   0
 -11   1  10 1521.67   10.90   0
  11   1 -10 1368.27    9.59   0
  11  -1 -10 1255.89    9.75   0
   9  -1 -10   87.40    4.59   0
  -9  -1  10  102.38    4.69   0
  -9   1  10  106.50    4.77   0
   9   1 -10   93.07    4.73   0
  -7  -1  10   -1.27    4.35   0
  -7   1  10    0.21    3.95   0
   7   1 -10    0.08    3.15   0
   7  -1 -10    0.46    4.04   0
  -5  -1  10   60.20    4.45   0
  -5   1  10   67.22    4.50   0
   5  -1 -10   57.96    4.62   0
   5   1 -10   56.17    4.50   0
  -3  -1  10 1170.61    9.19   0
  -3   1  10 1138.10   10.02   0
  -1  -1  10  429.46    6.35   0
  -1   1  10  419.82    6.18   0
   1   1  10   15.60    4.50   0
   1  -1  10   11.88    4.81   0
   3  -1  10    6.64    3.46   0
   3   1  10    6.33    4.76   0
   5  -1  10  279.42    5.37   0
   5   1  10  282.25    6.60   0
   7  -1  10   58.73    5.74   0
   7   1  10   56.93    5.89   0
   9  -1  10  134.76    6.53   0
   9   1  10  137.37    6.09   0
  11   1  10    5.59    6.62   0
  11  -1  10    4.54    4.73   0
  11   1  10    4.59    5.87   0
  13   1  10    8.05    6.59   0
  13  -1  10    1.47    6.34   0
  13   1  10    2.66    7.07   0
 -32  -2  10    6.16    5.76   0
 -32   2  10    5.44    6.77   0
  32   2 -10    7.47    5.81   0
  32  -2 -10    4.56    7.64   0
  30   2 -10   41.01    5.25   0
  30  -2 -10   44.17    5.26   0
 -30   2  10   50.95    6.32   0
 -30  -2  10   53.93    6.33   0
 -28   2  10   29.89    6.50   0
  28   2 -10   24.23    6.44   0
  28  -2 -10   23.97    4.82   0
 -28  -2  10   23.47    6.21   0
  26   2 -10   70.38    5.62   0
 -26  -2  10   76.08    5.73   0
  26  -2 -10   75.28    5.94   0
 -26   2  10   77.40    5.98   0
  24   2 -10    8.76    5.63   0
 -24  -2  10    7.34    4.04   0
 -24   2  10   13.48    4.94   0
  24  -2 -10   10.64    5.30   0
 -22  -2  10   83.51    5.05   0
  22   2 -10   67.02    4.18   0
 -22   2  10   72.65    5.06   0
  22  -2 -10   63.67    4.00   0
 -20  -2  10   29.73    5.03   0
 -20   2  10   30.01    4.52   0
  20   2 -10   28.88    5.16   0
  20  -2 -10   25.11    4.87   0
  18   2 -10   21.77    3.52   0
  18  -2 -10   27.63    4.47   0
 -18   2  10   33.12    4.45   0
 -18  -2  10   28.26    3.69   0
  16   2 -10  170.81    5.20   0
  16  -2 -10  171.90    5.57   0
 -16   2  10  193.22    5.44   0
 -16  -2  10  170.01    5.42   0
  14  -2 -10  283.97    6.18   0
 -14   2  10  350.58    6.69   0
 -14  -2  10  315.46    5.94   0
  14   2 -10  284.14    5.01   0
  12  -2 -10  152.41    5.63   0
 -12   2  10  186.35    5.80   0
 -12  -2  10  174.13    5.28   0
  12   2 -10  149.14    4.24   0
 -10   2  10  121.21    5.40   0
  10   2 -10  102.37    5.08   0
 -10  -2  10  106.33    4.60   0
  10  -2 -10  101.02    5.68   0
  -8  -2  10   83.66    4.54   0
   8   2 -10   67.68    3.71   0
   8  -2 -10   71.58    5.54   0
  -8   2  10   88.37    5.58   0
  -6  -2  10    0.88    3.14   0
   6   2 -10   -2.09    3.23   0
  -6   2  10    3.12    4.92   0
  -4  -2  10    1.08    3.26   0
  -4   2  10    2.70    4.96   0
  -2  -2  10  438.12    6.71   0
  -2   2  10  464.50    8.06   0
   0  -2  10    5.97    4.56   0
   0   2  10    4.93    5.29   0
   2   2  10  133.36    6.25   0
   2  -2  10  130.68    5.73   0
   4   2  10  171.54    6.89   0
   4  -2  10  165.65    6.08   0
   6   2  10    2.49    5.60   0
   6  -2  10   -0.83    4.20   0
   6   2  10    2.12    5.55   0
   8  -2  10   58.91    4.86   0
   8   2  10   72.92    6.46   0
   8   2  10   65.13    6.35   0
  10   2  10  109.31    7.14   0
  10  -2  10   84.22    6.17   0
  10   2  10   86.34    6.59   0
  12   2  10   19.26    6.69   0
  12  -2  10   14.17    5.39   0
  12   2  10   19.35    7.37   0
  29   3 -10    1.37    6.69   0
 -29   3  10    2.58    6.55   0
  29  -3 -10    2.37    6.49   0
 -29  -3  10    0.62    6.58   0
  27   3 -10    5.00    6.15   0
 -27  -3  10    2.67    6.04   0
  27  -3 -10    0.50    6.06   0
 -27   3  10    0.48    6.69   0
  25   3 -10    0.53    4.70   0
 -25  -3  10   -0.70    4.60   0
  25  -3 -10    1.15    5.43   0
 -25   3  10   -0.90    5.51   0
  23   3 -10   43.01    6.11   0
 -23  -3  10   43.07    4.47   0
  23  -3 -10   41.02    5.96   0
 -23   3  10   47.27    5.59   0
 -21  -3  10    2.53    3.83   0
  21   3 -10    1.71    5.59   0
 -21   3  10    1.97    5.51   0
  21  -3 -10    1.58    5.44   0
  19   3 -10   18.17    5.45   0
  19  -3 -10   22.44    5.27   0
 -19   3  10   31.11    5.31   0
 -19  -3  10   21.16    5.29   0
  17  -3 -10    5.90    5.17   0
 -17   3  10    7.47    5.25   0
 -17  -3  10    5.83    4.69   0
  17   3 -10    3.20    5.30   0
  15  -3 -10  168.33    6.41   0
 -15   3  10  206.09    6.99   0
 -15  -3  10  186.57    5.79   0
  15   3 -10  170.87    5.90   0
  13  -3 -10    8.89    5.96   0
 -13   3  10   13.00    5.92   0
 -13  -3  10   11.97    4.62   0
  13   3 -10    7.49    3.82   0
 -11  -3  10    2.75    4.73   0
  11   3 -10    0.63    3.50   0
 -11   3  10   -0.86    5.70   0
  11  -3 -10    0.21    5.74   0
  -9  -3  10   50.22    5.16   0
  -9   3  10   56.93    6.21   0
   9   3 -10   43.48    4.03   0
   9  -3 -10   44.72    5.32   0
   7   3 -10   47.32    4.06   0
  -7  -3  10   58.02    5.23   0
  -7   3  10   70.67    6.47   0
  -5   3  10    3.67    6.24   0
  -5  -3  10    5.66    5.10   0
  -3  -3  10   31.96    3.92   0
  -3   3  10   34.38    6.84   0
  -1  -3  10   23.26    4.87   0
  -1   3  10   26.25    6.30   0
   1  -3  10    1.63    5.35   0
   1   3  10    0.12    6.64   0
   1   3  10    1.74    6.96   0
   3   3  10   40.12    6.96   0
   3   3  10   34.53    7.06   0
   3  -3  10   28.63    5.90   0
   5   3  10   27.33    7.35   0
   5   3  10   31.35    7.37   0
   5  -3  10   22.74    4.43   0
   7   3  10   -0.10    7.51   0
   7   3  10   -0.36    7.60   0
   7  -3  10    2.55    6.31   0
   9   3  10    4.63    7.42   0
   9   3  10    7.09    7.49   0
   9  -3  10    3.60    6.42   0
  11  -3  10   16.01    7.84   0
  11   3  10   28.28    9.01   0
  11   3  10   22.63    8.32   0
  26   4 -10    2.17    7.71   0
 -26  -4  10    1.75    7.62   0
  26  -4 -10    0.83    7.57   0
  24   4 -10    1.07    7.16   0
 -24  -4  10    1.40    6.95   0
  24  -4 -10   -0.31    7.02   0
  22   4 -10   27.64    6.75   0
 -22  -4  10   43.05    6.61   0
  22  -4 -10   36.88    7.08   0
 -20  -4  10  690.75    8.49   0
  20  -4 -10  637.34    9.87   0
  20   4 -10  626.48    8.59   0
  18  -4 -10   32.45    6.90   0
 -18  -4  10   31.62    6.06   0
  18   4 -10   27.59    5.75   0
  16  -4 -10    4.62    6.92   0
 -16  -4  10    1.98    5.24   0
  16   4 -10    2.86    6.02   0
  14  -4 -10   25.85    6.88   0
 -14  -4  10   33.39    4.36   0
  14   4 -10   23.48    6.05   0
 -12  -4  10   64.76    5.20   0
  12   4 -10   56.36    5.79   0
  12  -4 -10   55.27    8.42   0
 -10  -4  10  148.73    5.80   0
  10   4 -10  132.94    5.77   0
  -8  -4  10    4.45    3.89   0
  -6  -4  10    1.47    5.33   0
  -4  -4  10  138.54    4.96   0
  -2  -4  10    5.31    4.32   0
   0  -4  10  130.76    6.55   0
   2  -4  10    4.19    6.54   0
   4  -4  10   24.21    6.12   0
   6  -4  10  122.57    7.73   0
 -19  -5  10   63.48    5.81   0
  19  -5 -10   63.39    9.89   0
  19   5 -10   57.39    5.98   0
  17  -5 -10   91.17   11.25   0
  17   5 -10  109.39    7.90   0
 -17  -5  10  116.33    5.88   0
 -15  -5  10    1.50    5.11   0
  15   5 -10    0.83    6.69   0
 -13  -5  10  165.99    5.91   0
  13   5 -10  146.95    7.68   0
 -11  -5  10  195.54    7.01   0
  -9  -5  10   13.83    6.89   0
  -7  -5  10    2.98    4.91   0
  -5  -5  10    0.73    6.06   0
  -3  -5  10  146.23    5.82   0
  -1  -5  10   87.76    7.56   0
   1  -5  10   36.25    6.89   0
  32   0 -11   -4.78    7.24   0
 -32   0  11    4.53    7.09   0
 -30   0  11    0.17    6.46   0
  30   0 -11    3.30    6.44   0
  28   0 -11   -0.98    4.28   0
 -28   0  11   -2.00    5.93   0
  26   0 -11    2.12    5.11   0
 -26   0  11    0.64    5.09   0
  24   0 -11   -1.25    3.78   0
 -24   0  11   -0.36    5.17   0
  22   0 -11   -0.69    3.65   0
 -22   0  11   -1.21    3.66   0
 -20   0  11   -0.78    4.47   0
  20   0 -11   -2.37    4.76   0
 -18   0  11    3.79    4.60   0
  18   0 -11   -3.13    4.65   0
  16   0 -11   -0.64    4.50   0
 -16   0  11   -1.19    3.10   0
  14   0 -11   -0.58    4.32   0
 -14   0  11    0.28    3.06   0
 -12   0  11    2.67    3.13   0
  12   0 -11    4.86    4.40   0
 -10   0  11    0.45    3.14   0
  10   0 -11   -0.66    3.26   0
  -8   0  11    0.27    3.13   0
   8   0 -11   -1.39    4.46   0
  -6   0  11   -2.42    4.01   0
   6   0 -11    0.45    4.39   0
  -4   0  11    0.60    4.36   0
  -2   0  11    1.01    4.46   0
   0   0  11   -0.03    4.50   0
   2   0  11    0.24    5.12   0
   4   0  11   -0.75    3.91   0
   6   0  11    0.80    5.17   0
   8   0  11    0.50    5.64   0
  10   0  11    2.82    6.37   0
  12   0  11    1.31    7.67   0
  12   0  11   -1.39    6.74   0
 -31  -1  11   97.30    7.09   0
  31   1 -11   79.15    5.53   0
  31  -1 -11   81.61    5.51   0
 -31   1  11   98.66    6.61   0
  29   1 -11   85.13    6.08   0
 -29   1  11   84.82    6.11   0
  29  -1 -11   72.32    5.99   0
 -29  -1  11   84.33    6.52   0
 -27   1  11   10.59    5.93   0
  27   1 -11    8.90    4.46   0
  27  -1 -11    2.86    5.89   0
 -27  -1  11    7.79    4.25   0
  25   1 -11   17.37    3.98   0
  25  -1 -11   15.05    5.02   0
 -25  -1  11   19.18    5.67   0
 -25   1  11   18.96    5.46   0
  23   1 -11   29.85    5.24   0
 -23  -1  11   28.40    5.17   0
  23  -1 -11   29.66    5.32   0
 -23   1  11   33.42    4.04   0
 -21  -1  11  169.47    5.70   0
  21   1 -11  140.65    5.31   0
  21  -1 -11  147.05    5.81   0
 -21   1  11  165.89    5.71   0
 -19  -1  11   62.61    5.07   0
  19   1 -11   59.67    5.10   0
  19  -1 -11   60.60    4.99   0
 -19   1  11   64.72    5.00   0
  17   1 -11   33.94    4.83   0
  17  -1 -11   32.81    4.64   0
 -17   1  11   41.54    4.65   0
 -17  -1  11   37.69    4.57   0
  15   1 -11  405.87    6.30   0
 -15   1  11  502.02    7.04   0
  15  -1 -11  417.56    6.61   0
 -15  -1  11  451.00    6.37   0
  13  -1 -11    9.63    4.39   0
 -13  -1  11   12.03    4.53   0
 -13   1  11    7.04    4.29   0
  13   1 -11    9.30    4.68   0
 -11  -1  11  313.73    5.76   0
 -11   1  11  310.02    6.09   0
  11   1 -11  285.16    5.09   0
  11  -1 -11  280.02    6.16   0
  -9  -1  11   66.04    3.68   0
  -9   1  11   70.46    3.89   0
   9   1 -11   62.52    4.59   0
   9  -1 -11   55.58    4.87   0
  -7  -1  11  296.66    6.10   0
  -7   1  11  291.90    6.26   0
   7   1 -11  250.97    4.93   0
   7  -1 -11  256.54    6.13   0
  -5  -1  11   10.82    4.83   0
  -5   1  11   11.15    4.28   0
  -3  -1  11  383.41    5.59   0
  -3   1  11  383.12    6.92   0
  -1  -1  11  162.63    5.65   0
  -1   1  11  169.29    5.63   0
   1  -1  11    1.10    3.74   0
   1   1  11    1.01    4.60   0
   3   1  11   21.81    5.51   0
   3  -1  11   20.71    5.39   0
   5  -1  11    9.49    4.28   0
   5   1  11    9.88    5.33   0
   7  -1  11    4.81    6.10   0
   7   1  11    3.05    5.95   0
   9   1  11   49.14    6.27   0
   9  -1  11   42.34    5.99   0
   9   1  11   37.41    6.11   0
  11   1  11   74.48    6.99   0
  11  -1  11   65.02    7.46   0
  11   1  11   67.05    6.98   0
 -30   2  11  147.09    6.02   0
  30   2 -11  119.16    6.82   0
  30  -2 -11  130.89    6.93   0
 -30  -2  11  140.18    6.97   0
  28   2 -11   65.14    6.24   0
  28  -2 -11   66.52    6.44   0
 -28  -2  11   82.71    6.90   0
 -28   2  11   81.08    6.48   0
  26   2 -11  107.61    6.14   0
 -26  -2  11  115.60    4.92   0
  26  -2 -11  103.72    5.12   0
 -26   2  11  128.12    6.76   0
  24   2 -11  165.35    6.49   0
 -24  -2  11  165.61    5.04   0
 -24   2  11  198.34    6.24   0
  24  -2 -11  156.10    6.48   0
 -22   2  11  126.43    5.61   0
 -22  -2  11  125.05    5.48   0
  22   2 -11  107.52    5.83   0
  22  -2 -11  110.41    5.91   0
  20   2 -11  303.04    6.45   0
  20  -2 -11  307.05    6.67   0
 -20   2  11  371.84    6.64   0
 -20  -2  11  339.09    5.58   0
  18   2 -11  633.72    7.59   0
  18  -2 -11  594.49    7.74   0
 -18   2  11  729.00    8.51   0
 -18  -2  11  681.83    7.35   0
  16  -2 -11  109.15    5.53   0
 -16   2  11  134.06    5.83   0
 -16  -2  11  118.10    5.43   0
  16   2 -11  112.56    5.56   0
  14  -2 -11  321.78    6.85   0
 -14   2  11  361.50    6.95   0
 -14  -2  11  344.29    5.39   0
  14   2 -11  307.64    5.18   0
 -12   2  11   99.28    5.38   0
 -12  -2  11   92.94    5.09   0
  12   2 -11   85.14    3.97   0
  12  -2 -11   84.64    5.36   0
 -10  -2  11  162.87    5.26   0
  10   2 -11  145.66    5.28   0
  10  -2 -11  140.85    5.78   0
 -10   2  11  163.21    5.89   0
  -8  -2  11  327.85    5.93   0
   8  -2 -11  293.66    7.37   0
   8   2 -11  326.25    6.27   0
  -8   2  11  355.67    7.27   0
  -6  -2  11   -1.06    4.89   0
  -6   2  11    1.00    4.84   0
   6   2 -11    1.56    3.42   0
  -4  -2  11   10.34    3.72   0
  -4   2  11   15.27    5.04   0
  -2  -2  11   20.21    4.85   0
  -2   2  11   19.40    5.39   0
   0  -2  11  254.72    6.10   0
   0   2  11  290.07    7.31   0
   2  -2  11  392.21    6.01   0
   2   2  11  407.76    8.34   0
   4   2  11   11.01    5.91   0
   4  -2  11   12.18    5.44   0
   6   2  11   79.71    6.69   0
   6   2  11  104.44    6.87   0
   6  -2  11   84.38    5.02   0
   8   2  11  212.39    7.37   0
   8  -2  11  159.43    5.76   0
   8   2  11  161.57    7.98   0
  10   2  11  232.03    8.54   0
  10  -2  11  161.28    7.85   0
  10   2  11  183.85    8.33   0
  29   3 -11  190.29    8.26   0
  29  -3 -11  193.11    7.58   0
 -29  -3  11  208.65    8.15   0
 -29   3  11  226.59    7.88   0
 -27   3  11   98.89    7.52   0
  27   3 -11   72.67    7.42   0
 -27  -3  11   80.73    6.62   0
  27  -3 -11   78.15    6.70   0
  25   3 -11   20.11    6.69   0
 -25  -3  11   16.79    5.72   0
  25  -3 -11   11.48    5.78   0
 -25   3  11   19.54    6.01   0
  23   3 -11    6.08    5.76   0
 -23  -3  11    3.38    6.18   0
 -23   3  11    3.10    5.67   0
  23  -3 -11    2.73    5.61   0
 -21  -3  11  328.11    7.12   0
  21   3 -11  283.22    5.78   0
  21  -3 -11  305.77    7.46   0
 -21   3  11  357.86    7.45   0
  19  -3 -11  108.31    6.15   0
 -19   3  11  122.43    6.61   0
 -19  -3  11  111.18    6.06   0
  19   3 -11  110.13    6.25   0
  17  -3 -11  192.14    6.62   0
 -17   3  11  229.03    6.88   0
 -17  -3  11  198.70    5.82   0
  17   3 -11  179.94    5.97   0
  15  -3 -11   42.03    6.01   0
 -15   3  11   51.77    6.11   0
 -15  -3  11   48.73    4.19   0
  15   3 -11   37.84    5.11   0
 -13  -3  11   44.94    4.13   0
  13   3 -11   52.03    5.56   0
 -13   3  11   49.42    6.47   0
  13  -3 -11   38.42    6.43   0
 -11  -3  11  333.78    5.46   0
 -11   3  11  369.46    8.83   0
  11   3 -11  308.83    5.44   0
  11  -3 -11  294.64    8.31   0
  -9  -3  11  187.08    4.85   0
  -9   3  11  223.07    8.02   0
   9   3 -11  174.16    4.88   0
  -7   3  11  242.96    8.31   0
  -7  -3  11  226.48    6.31   0
  -5   3  11    8.79    6.24   0
  -5  -3  11    7.02    4.84   0
  -3  -3  11   86.05    5.35   0
  -3   3  11   94.32    7.19   0
  -1  -3  11  350.85    7.08   0
  -1   3  11  396.36   10.14   0
   1  -3  11  306.09    7.03   0
   1   3  11  394.36   10.79   0
   1   3  11  332.74    9.84   0
   3  -3  11   97.35    6.62   0
   3   3  11  101.15    7.47   0
   3   3  11  122.42    8.38   0
   5   3  11  170.90    9.24   0
   5   3  11  201.19    9.35   0
   5  -3  11  148.32    6.70   0
   7   3  11    5.36    8.45   0
   7   3  11    4.43    8.49   0
   7  -3  11    2.25    6.49   0
   9  -3  11  186.92    8.53   0
  24   4 -11    3.11    6.63   0
 -24  -4  11    1.48    5.23   0
  24  -4 -11    1.97    7.33   0
 -22  -4  11  191.10    6.90   0
  22  -4 -11  191.58    8.07   0
  22   4 -11  184.87    7.55   0
  20  -4 -11   20.69    6.81   0
  20   4 -11   22.39    6.83   0
 -20  -4  11   24.71    6.40   0
  18  -4 -11   37.99    7.03   0
 -18   4  11   49.61    8.37   0
 -18  -4  11   40.35    6.38   0
  18   4 -11   38.69    6.06   0
  16  -4 -11   88.86    7.98   0
 -16   4  11  117.14    8.25   0
 -16  -4  11   98.83    6.45   0
  16   4 -11   92.90    6.71   0
 -14   4  11   11.20    7.93   0
 -14  -4  11   15.35    6.04   0
  14   4 -11    4.95    6.23   0
  14  -4 -11    7.86    7.88   0
 -12  -4  11    8.09    5.37   0
  12   4 -11    8.69    6.20   0
 -10  -4  11  244.83    6.57   0
  10   4 -11  213.44    7.14   0
  -8  -4  11  374.11    7.33   0
  -6  -4  11    0.84    6.05   0
  -4  -4  11   37.11    6.45   0
  -2  -4  11  183.04    6.64   0
   0  -4  11   88.08    5.41   0
   2  -4  11   34.71    5.38   0
   4  -4  11    0.29    7.63   0
  17   5 -11   64.15    7.25   0
 -17  -5  11   75.22    7.14   0
  17  -5 -11   39.85   13.24   0
 -15  -5  11   10.20    7.46   0
  15   5 -11    1.34    6.96   0
 -13  -5  11   37.70    6.64   0
  13   5 -11   37.35    6.87   0
 -11  -5  11   77.28    7.52   0
  -9  -5  11    1.62    5.19   0
  -7  -5  11    1.30    5.21   0
  -5  -5  11    8.73    6.69   0
  -3  -5  11    6.05    7.67   0
 -32   0  12   77.96    7.03   0
  32   0 -12   63.02    7.68   0
 -30   0  12   33.31    5.20   0
  30   0 -12   28.97    6.29   0
  28   0 -12  259.51    7.42   0
 -28   0  12  293.39    6.80   0
  26   0 -12  137.11    6.36   0
 -26   0  12  149.69    6.44   0
  24   0 -12  269.12    5.30   0
 -24   0  12  306.32    5.62   0
  22   0 -12   38.55    5.02   0
 -22   0  12   36.43    5.39   0
 -20   0  12  643.19    7.68   0
  20   0 -12  540.69    7.10   0
 -18   0  12  391.18    6.69   0
  18   0 -12  346.69    5.56   0
  16   0 -12  565.90    7.33   0
 -16   0  12  653.38    6.76   0
 -14   0  12    1.66    4.54   0
  14   0 -12    3.13    3.33   0
 -12   0  12   49.35    3.64   0
  12   0 -12   40.71    4.96   0
 -10   0  12  371.95    6.49   0
  10   0 -12  330.66    6.38   0
  -8   0  12  620.07    6.78   0
   8   0 -12  542.73    6.55   0
  -6   0  12  252.20    5.73   0
  -4   0  12    6.47    3.64   0
  -2   0  12   83.99    5.43   0
   0   0  12  553.48    7.62   0
   2   0  12   16.64    4.13   0
   4   0  12  172.82    5.52   0
   6   0  12   11.30    6.70   0
   8   0  12   51.74    7.33   0
  10   0  12   75.65    7.28   0
  31   1 -12   48.99    5.57   0
  31  -1 -12    9.98    7.27   0
 -31   1  12   53.00    6.77   0
 -31  -1  12   54.76    5.57   0
 -29   1  12   21.02    6.67   0
  29   1 -12   27.44    6.87   0
  29  -1 -12   23.06    5.93   0
 -29  -1  12   30.11    6.17   0
 -27   1  12   89.14    6.49   0
  27   1 -12   73.98    5.97   0
  27  -1 -12   69.92    5.88   0
 -27  -1  12   81.13    6.49   0
  25   1 -12  113.40    6.41   0
  25  -1 -12  114.14    5.77   0
 -25  -1  12  126.52    4.93   0
 -25   1  12  140.60    6.33   0
  23   1 -12   40.68    5.92   0
 -23  -1  12   45.92    5.33   0
  23  -1 -12   39.85    4.24   0
 -23   1  12   48.19    5.61   0
 -21  -1  12  305.34    6.09   0
  21   1 -12  293.92    6.50   0
  21  -1 -12  293.77    6.60   0
 -21   1  12  350.62    6.81   0
  19   1 -12   69.49    5.05   0
  19  -1 -12   67.13    5.34   0
 -19   1  12   76.41    5.06   0
 -19  -1  12   75.33    5.00   0
  17   1 -12  404.23    6.77   0
  17  -1 -12  406.76    6.87   0
 -17   1  12  477.12    6.83   0
 -17  -1  12  439.00    5.91   0
  15  -1 -12  171.72    5.48   0
 -15  -1  12  202.65    5.56   0
  15   1 -12  180.61    4.59   0
 -15   1  12  217.96    5.96   0
 -13  -1  12    0.38    4.86   0
 -13   1  12    2.81    4.33   0
  13   1 -12    2.96    3.42   0
  13  -1 -12    1.05    4.65   0
 -11  -1  12   -0.96    4.47   0
 -11   1  12    1.44    4.36   0
  11   1 -12   -1.17    4.81   0
  11  -1 -12    0.38    4.39   0
  -9  -1  12  165.81    4.47   0
  -9   1  12  169.18    5.46   0
   9   1 -12  144.87    5.27   0
   9  -1 -12  154.74    5.42   0
  -7  -1  12  644.62    7.56   0
  -7   1  12  672.34    8.34   0
   7   1 -12  601.75    7.49   0
  -5  -1  12   -0.84    4.87   0
  -5   1  12   -0.32    4.53   0
  -3  -1  12  387.64    6.75   0
  -3   1  12  415.38    7.33   0
  -1  -1  12  315.91    6.65   0
  -1   1  12  351.95    6.84   0
   1  -1  12  379.70    7.00   0
   1   1  12  421.15    7.67   0
   3  -1  12   96.49    6.21   0
   3   1  12  110.64    6.41   0
   5   1  12   93.44    6.87   0
   5  -1  12   91.18    5.02   0
   7  -1  12    2.62    6.20   0
   7   1  12    7.25    5.95   0
   9   1  12  398.22    8.58   0
   9  -1  12  323.72    7.92   0
   9   1  12  362.66    8.26   0
  30   2 -12    4.28    7.50   0
  30  -2 -12    3.24    7.55   0
 -30  -2  12    1.98    6.71   0
 -30   2  12    4.52    7.76   0
  28   2 -12  115.45    5.64   0
  28  -2 -12  129.19    7.46   0
 -28  -2  12  135.60    5.69   0
 -28   2  12  147.39    6.98   0
  26   2 -12   42.27    6.02   0
 -26  -2  12   48.71    6.51   0
  26  -2 -12   50.31    6.70   0
 -26   2  12   64.11    6.72   0
 -24   2  12    0.54    5.40   0
  24   2 -12   -1.11    5.42   0
 -24  -2  12    2.41    5.49   0
  24  -2 -12    2.33    5.86   0
 -22  -2  12   -0.04    4.13   0
  22   2 -12   -0.45    5.80   0
  22  -2 -12   -3.28    5.71   0
 -22   2  12   -0.86    4.20   0
  20   2 -12   47.96    4.19   0
  20  -2 -12   51.22    5.37   0
 -20   2  12   61.65    5.42   0
 -20  -2  12   57.29    4.33   0
  18  -2 -12   97.16    5.49   0
 -18   2  12  110.22    5.85   0
 -18  -2  12  103.72    4.55   0
  18   2 -12   88.74    5.72   0
  16  -2 -12  274.17    6.92   0
 -16   2  12  337.22    7.19   0
 -16  -2  12  295.51    5.29   0
  16   2 -12  262.19    6.40   0
 -14   2  12   56.75    5.49   0
 -14  -2  12   52.97    4.04   0
  14   2 -12   45.37    4.12   0
  14  -2 -12   50.33    5.53   0
 -12   2  12   21.73    5.70   0
 -12  -2  12   17.47    3.77   0
  12   2 -12   13.48    4.82   0
  12  -2 -12   11.48    5.30   0
 -10  -2  12   56.67    4.02   0
  10   2 -12   53.56    5.39   0
  10  -2 -12   52.15    5.62   0
 -10   2  12   58.17    5.57   0
  -8  -2  12  208.56    5.90   0
   8   2 -12  184.86    5.77   0
  -8   2  12  227.86    7.07   0
  -6  -2  12   21.10    5.06   0
  -6   2  12   25.73    5.44   0
  -4  -2  12   76.46    4.23   0
  -4   2  12   83.56    5.96   0
  -2  -2  12    5.84    5.57   0
  -2   2  12    1.37    5.44   0
   0  -2  12   72.99    5.70   0
   0   2  12   70.39    6.34   0
   2  -2  12   30.96    5.81   0
   2   2  12   31.72    6.19   0
   4  -2  12   79.62    6.26   0
   4   2  12   81.38    6.99   0
   6   2  12   53.17    7.66   0
   6   2  12   69.85    7.51   0
   6  -2  12   35.82    7.15   0
   8   2  12    0.60    7.99   0
   8   2  12   -1.39    7.84   0
   8  -2  12    3.03    5.55   0
  27   3 -12    2.20    6.65   0
  27  -3 -12    4.31    7.22   0
 -27  -3  12    0.32    7.09   0
 -27   3  12    2.03    6.69   0
  25   3 -12   47.60    6.54   0
 -25   3  12   49.73    7.17   0
 -25  -3  12   54.13    6.44   0
  25  -3 -12   49.09    7.05   0
  23   3 -12   60.73    6.28   0
 -23  -3  12   61.84    6.17   0
  23  -3 -12   59.87    6.88   0
 -23   3  12   70.55    7.15   0
  21  -3 -12   17.29    5.79   0
 -21   3  12   20.20    6.35   0
 -21  -3  12   18.86    6.19   0
  21   3 -12   17.05    5.84   0
  19  -3 -12    9.05    5.46   0
 -19   3  12    8.95    6.32   0
 -19  -3  12   15.31    5.92   0
  19   3 -12   11.69    4.67   0
  17  -3 -12    0.56    5.99   0
 -17   3  12    0.39    5.88   0
 -17  -3  12   -0.95    5.19   0
  17   3 -12   -0.55    5.96   0
 -15  -3  12   10.55    4.22   0
  15   3 -12    7.73    5.93   0
 -15   3  12   13.50    5.91   0
  15  -3 -12   10.15    6.75   0
 -13  -3  12    0.35    5.19   0
 -13   3  12    0.08    5.89   0
  13   3 -12   -1.00    5.18   0
  13  -3 -12    0.95    5.92   0
 -11  -3  12    2.66    5.76   0
 -11   3  12    0.21    5.79   0
  11  -3 -12    2.03    6.68   0
  11   3 -12    0.32    5.35   0
  -9   3  12   42.78    6.94   0
  -9  -3  12   37.20    4.40   0
   9   3 -12   33.13    5.54   0
  -7   3  12   21.04    6.93   0
  -7  -3  12   16.47    4.28   0
  -5  -3  12    7.73    4.50   0
  -5   3  12   10.21    7.44   0
  -3  -3  12   13.73    5.97   0
  -3   3  12   22.97    7.30   0
  -1  -3  12    7.70    5.63   0
  -1   3  12   11.79    7.44   0
   1  -3  12   37.83    6.68   0
   1   3  12   44.83    8.13   0
   1   3  12   51.31    8.37   0
   3  -3  12    9.86    6.41   0
   3   3  12    9.16    8.41   0
   3   3  12   11.24    8.46   0
   5  -3  12    0.69    7.47   0
   5   3  12   -0.24    8.71   0
   5   3  12    0.17    8.65   0
 -24  -4  12    7.53    6.86   0
 -22  -4  12   56.33    6.61   0
  22  -4 -12   56.42    8.04   0
 -22   4  12   68.92    9.10   0
  22   4 -12   58.00    7.66   0
  20  -4 -12   26.36    7.76   0
 -20   4  12   35.37    7.62   0
  20   4 -12   27.97    7.36   0
 -20  -4  12   32.73    7.12   0
  18  -4 -12  197.31    8.51   0
 -18   4  12  254.74    9.74   0
 -18  -4  12  228.36    6.99   0
  18   4 -12  191.13    7.10   0
 -16   4  12  138.15    9.01   0
 -16  -4  12  103.31    6.45   0
  16   4 -12   99.13    7.26   0
  16  -4 -12   98.87    8.68   0
 -14   4  12    1.10    8.19   0
 -14  -4  12   -0.90    6.43   0
  14   4 -12   -1.83    5.88   0
  14  -4 -12    0.52    8.52   0
 -12   4  12   -0.11    9.89   0
 -12  -4  12    0.72    5.69   0
  12   4 -12   -1.75    4.98   0
 -10  -4  12    0.99    4.73   0
  -8  -4  12  174.78    6.74   0
  -6  -4  12   34.56    5.19   0
  -4  -4  12    2.66    6.98   0
  -2  -4  12    1.26    6.47   0
   0  -4  12    8.89    7.59   0
  30   0 -13   -2.98    6.53   0
 -30   0  13    0.45    7.28   0
  28   0 -13    2.46    5.00   0
 -28   0  13   -1.48    6.66   0
  26   0 -13    4.35    6.30   0
 -26   0  13   -3.11    5.70   0
  24   0 -13   -1.54    4.35   0
 -24   0  13   -0.08    5.34   0
  22   0 -13   -0.26    5.54   0
 -22   0  13    3.38    5.16   0
  20   0 -13   -0.62    3.90   0
 -20   0  13    0.74    5.44   0
  18   0 -13   -0.80    4.92   0
 -18   0  13   -2.76    5.21   0
 -16   0  13    1.33    5.10   0
  16   0 -13    0.15    4.79   0
 -14   0  13   -4.76    5.14   0
  14   0 -13   -1.19    3.83   0
 -12   0  13    0.80    5.25   0
  12   0 -13   -4.47    5.37   0
 -10   0  13   -1.41    5.16   0
  10   0 -13   -2.26    4.89   0
  -8   0  13    2.72    5.22   0
   8   0 -13    1.39    3.96   0
  -6   0  13   -1.58    4.85   0
  -4   0  13   -1.30    5.27   0
  -2   0  13    0.22    5.66   0
   0   0  13   -0.05    5.50   0
   2   0  13    1.99    5.81   0
   4   0  13    0.14    6.30   0
   6   0  13    3.57    6.66   0
  31   1 -13   24.39    6.95   0
 -31   1  13   24.68    6.73   0
  31  -1 -13   20.73    5.55   0
 -31  -1  13   22.50    7.75   0
 -29   1  13    6.30    6.28   0
  29   1 -13    6.35    7.15   0
  29  -1 -13    7.72    6.92   0
 -29  -1  13    7.76    7.31   0
  27   1 -13   59.07    6.92   0
  27  -1 -13   59.10    6.05   0
 -27  -1  13   67.78    6.24   0
 -27   1  13   66.76    6.12   0
  25   1 -13   55.79    4.84   0
  25  -1 -13   61.53    6.44   0
 -25  -1  13   71.31    5.89   0
 -25   1  13   67.54    5.99   0
  23   1 -13  104.95    4.81   0
 -23  -1  13  126.78    6.01   0
  23  -1 -13  116.38    6.30   0
 -23   1  13  130.55    5.01   0
 -21  -1  13   30.83    5.89   0
  21   1 -13   27.17    5.42   0
  21  -1 -13   25.84    5.28   0
 -21   1  13   33.01    5.88   0
  19   1 -13  221.46    5.25   0
  19  -1 -13  232.13    6.64   0
 -19   1  13  281.10    6.35   0
 -19  -1  13  264.95    6.47   0
  17  -1 -13   61.76    5.55   0
 -17   1  13   78.79    5.21   0
 -17  -1  13   71.22    5.33   0
  17   1 -13   58.56    4.24   0
 -15  -1  13   -0.07    4.78   0
  15   1 -13   -1.90    5.46   0
 -15   1  13   -1.78    4.73   0
  15  -1 -13   -0.75    4.84   0
 -13  -1  13   62.35    4.14   0
 -13   1  13   61.78    5.40   0
  13   1 -13   61.26    5.19   0
  13  -1 -13   54.98    5.42   0
 -11  -1  13   -2.25    4.80   0
 -11   1  13    2.37    5.01   0
  11   1 -13    2.49    5.32   0
  11  -1 -13    1.41    3.68   0
  -9  -1  13   71.29    5.58   0
  -9   1  13   76.96    5.13   0
   9  -1 -13   59.46    5.51   0
   9   1 -13   66.55    5.67   0
  -7  -1  13    3.86    3.85   0
  -7   1  13    8.03    5.42   0
  -5  -1  13   30.28    4.34   0
  -5   1  13   37.65    5.24   0
  -3  -1  13  339.11    6.54   0
  -3   1  13  383.17    7.26   0
  -1  -1  13    2.68    5.39   0
  -1   1  13   -0.03    5.51   0
   1  -1  13  186.13    6.46   0
   1   1  13  182.20    6.71   0
   3  -1  13   53.83    5.00   0
   3   1  13   49.87    6.70   0
   5  -1  13   72.41    6.62   0
   5   1  13   77.25    6.81   0
   7   1  13   -2.60    7.88   0
   7  -1  13   -1.05    5.75   0
  28   2 -13    9.46    5.43   0
  28  -2 -13   14.69    7.31   0
 -28  -2  13   12.75    6.54   0
 -28   2  13   15.60    6.62   0
  26   2 -13  105.73    6.67   0
 -26   2  13  130.06    6.69   0
  26  -2 -13  112.21    6.57   0
 -26  -2  13  124.56    7.26   0
 -24   2  13   31.55    6.50   0
  24   2 -13   25.29    5.97   0
 -24  -2  13   29.32    5.78   0
  24  -2 -13   20.62    5.83   0
 -22  -2  13   71.03    5.87   0
  22   2 -13   60.35    6.43   0
  22  -2 -13   53.73    5.68   0
 -22   2  13   65.24    6.21   0
  20  -2 -13   41.86    6.08   0
 -20   2  13   60.51    6.16   0
 -20  -2  13   55.23    5.96   0
  20   2 -13   47.33    4.53   0
  18  -2 -13   25.56    5.86   0
 -18   2  13   25.67    5.39   0
 -18  -2  13   28.99    5.30   0
  18   2 -13   23.95    5.98   0
 -16   2  13  521.41    8.27   0
 -16  -2  13  499.09    6.38   0
  16   2 -13  463.16    7.45   0
  16  -2 -13  432.42    7.60   0
 -14   2  13  157.89    6.46   0
 -14  -2  13  149.78    6.28   0
  14   2 -13  129.34    4.72   0
  14  -2 -13  126.65    6.45   0
 -12   2  13   88.45    6.19   0
 -12  -2  13   85.75    5.49   0
  12   2 -13   67.78    5.76   0
  12  -2 -13   70.59    5.99   0
 -10  -2  13    3.00    5.60   0
  10  -2 -13    0.97    5.59   0
  10   2 -13   -0.28    4.27   0
 -10   2  13    1.82    4.97   0
  -8  -2  13  478.77    6.27   0
  -8   2  13  525.77    8.62   0
  -6  -2  13  411.96    6.95   0
  -6   2  13  455.83    8.42   0
  -4  -2  13    0.84    5.82   0
  -4   2  13    3.30    6.12   0
  -2  -2  13    2.49    5.56   0
  -2   2  13    4.04    6.19   0
   0  -2  13  120.42    6.22   0
   0   2  13  127.16    7.26   0
   2  -2  13   29.28    6.99   0
   2   2  13   26.02    6.94   0
   4  -2  13   60.15    7.47   0
   4   2  13   61.85    7.89   0
  25   3 -13  238.50    8.18   0
 -25  -3  13  287.37    7.59   0
  25  -3 -13  240.93    8.52   0
 -25   3  13  305.11    8.14   0
 -23  -3  13   20.71    6.98   0
  23  -3 -13   18.02    7.18   0
 -23   3  13   23.93    6.60   0
  23   3 -13   15.30    7.18   0
  21  -3 -13    3.57    6.10   0
 -21   3  13    4.52    6.85   0
 -21  -3  13    5.39    6.01   0
  21   3 -13    4.87    6.84   0
  19  -3 -13   43.18    6.72   0
 -19   3  13   54.32    6.67   0
 -19  -3  13   48.97    6.04   0
  19   3 -13   41.38    6.50   0
 -17  -3  13   81.85    6.54   0
  17   3 -13   71.71    6.18   0
  17  -3 -13   82.64    7.02   0
 -17   3  13   98.18    7.09   0
 -15  -3  13  232.50    6.58   0
 -15   3  13  289.70    9.10   0
  15   3 -13  208.26    5.70   0
  15  -3 -13  215.65    8.57   0
 -13  -3  13  157.60    6.15   0
 -13   3  13  182.30    7.68   0
  13   3 -13  141.30    5.39   0
  13  -3 -13  144.06    7.57   0
 -11   3  13    3.49    7.10   0
 -11  -3  13    7.52    6.33   0
  11   3 -13    3.24    5.78   0
  -9   3  13  107.39    8.08   0
  -9  -3  13   94.52    6.47   0
  -7   3  13  174.25    7.99   0
  -7  -3  13  163.55    6.85   0
  -5  -3  13  213.93    5.66   0
  -5   3  13  243.54    9.46   0
  -3  -3  13   71.33    6.42   0
  -3   3  13   88.24    8.61   0
  -1  -3  13   25.87    5.31   0
  -1   3  13   32.62    8.63   0
   1  -3  13   79.23    6.89   0
   1   3  13  101.93    9.48   0
   1   3  13   89.86    9.29   0
  20  -4 -13    8.48    8.86   0
 -20   4  13   29.65    8.99   0
  20   4 -13   20.78    7.76   0
 -20  -4  13   14.54    5.54   0
 -18   4  13   93.18    9.38   0
 -18  -4  13   86.06    7.51   0
  18   4 -13   71.72    6.93   0
  18  -4 -13   72.60    8.46   0
 -16  -4  13  194.32    7.13   0
  16   4 -13  171.17    7.41   0
  16  -4 -13  173.28   10.72   0
 -16   4  13  234.22   10.49   0
 -14  -4  13    8.78    5.31   0
  14   4 -13    5.00    6.63   0
 -14   4  13    7.12    9.03   0
 -12   4  13    0.59   10.44   0
 -12  -4  13   -2.03    5.26   0
  12   4 -13   -1.12    7.27   0
 -10  -4  13   -0.30    5.12   0
  -8  -4  13   62.17    6.81   0
  -6  -4  13  115.39    7.14   0
  -4  -4  13   12.85    7.71   0
  30   0 -14   52.05    7.77   0
 -30   0  14   51.34    7.76   0
  28   0 -14    2.26    7.22   0
 -28   0  14    0.88    7.23   0
  26   0 -14  362.92    6.56   0
 -26   0  14  416.15    8.16   0
  24   0 -14  109.80    5.10   0
 -24   0  14  131.39    5.19   0
  22   0 -14  150.99    6.23   0
 -22   0  14  182.09    6.73   0
  20   0 -14  498.36    6.73   0
 -20   0  14  594.93    7.00   0
 -18   0  14   29.11    5.52   0
  18   0 -14   30.29    5.42   0
 -16   0  14   95.64    5.83   0
  16   0 -14   81.87    5.63   0
 -14   0  14  169.20    5.83   0
  14   0 -14  137.46    6.16   0
 -12   0  14  830.94    8.46   0
  12   0 -14  715.92    8.16   0
 -10   0  14   -0.57    5.46   0
  10   0 -14   -0.87    5.61   0
  -8   0  14   10.15    5.19   0
  -6   0  14  406.10    6.54   0
  -4   0  14  257.85    6.80   0
  -2   0  14   60.36    6.58   0
   0   0  14    8.51    6.85   0
   2   0  14    1.70    7.09   0
   4   0  14  319.56    8.30   0
  29   1 -14   26.68    7.74   0
  29  -1 -14   26.39    7.70   0
 -29  -1  14   30.24    7.66   0
 -29   1  14   26.64    5.84   0
  27   1 -14    1.13    6.31   0
  27  -1 -14    0.48    6.30   0
 -27  -1  14    0.31    6.29   0
 -27   1  14    1.06    6.39   0
  25   1 -14  239.62    7.53   0
  25  -1 -14  252.26    7.73   0
 -25  -1  14  278.06    6.15   0
 -25   1  14  274.21    7.30   0
  23   1 -14  208.87    7.15   0
 -23  -1  14  244.27    7.30   0
  23  -1 -14  214.44    6.72   0
 -23   1  14  250.84    6.05   0
  21   1 -14  190.21    6.89   0
  21  -1 -14  182.86    7.08   0
 -21   1  14  222.14    7.20   0
 -21  -1  14  202.63    5.51   0
 -19   1  14  150.08    6.13   0
 -19  -1  14  150.52    6.35   0
  19   1 -14  130.10    6.65   0
  19  -1 -14  134.74    5.08   0
 -17   1  14   43.45    6.02   0
 -17  -1  14   42.58    4.41   0
  17   1 -14   32.85    6.04   0
  17  -1 -14   35.79    5.62   0
 -15  -1  14  207.89    6.04   0
  15   1 -14  179.07    6.42   0
  15  -1 -14  175.88    6.16   0
 -15   1  14  232.30    6.84   0
 -13  -1  14  236.48    6.14   0
 -13   1  14  247.29    6.52   0
  13   1 -14  202.25    6.66   0
  13  -1 -14  193.80    6.36   0
 -11  -1  14    4.12    5.73   0
 -11   1  14    9.02    5.30   0
  11   1 -14    4.53    5.16   0
  11  -1 -14    5.16    5.36   0
  -9  -1  14   47.60    4.25   0
  -9   1  14   47.50    5.62   0
  -7  -1  14    8.82    5.50   0
  -7   1  14   12.82    5.96   0
  -5  -1  14  323.19    7.35   0
  -5   1  14  322.99    7.23   0
  -3  -1  14   20.90    4.62   0
  -3   1  14   20.25    5.85   0
  -1  -1  14  112.18    5.29   0
  -1   1  14  115.53    6.60   0
   1  -1  14   96.88    6.70   0
   1   1  14  103.40    7.39   0
   3  -1  14   72.48    7.04   0
   3   1  14   73.77    7.22   0
 -28   2  14   48.95    8.08   0
 -28  -2  14   48.86    7.12   0
  26   2 -14   68.94    5.76   0
 -26   2  14   85.34    6.81   0
  26  -2 -14   72.13    7.40   0
 -26  -2  14   79.96    7.60   0
  24   2 -14    3.72    6.99   0
 -24  -2  14    1.39    6.21   0
  24  -2 -14    5.06    6.30   0
 -24   2  14   11.69    6.78   0
  22  -2 -14   54.88    6.19   0
 -22   2  14   66.77    6.84   0
  22   2 -14   53.89    7.03   0
 -22  -2  14   59.19    6.09   0
  20  -2 -14    5.41    6.24   0
 -20   2  14    0.03    6.30   0
 -20  -2  14    2.99    6.34   0
  20   2 -14    1.14    4.77   0
 -18   2  14    9.88    5.75   0
 -18  -2  14    3.26    4.61   0
  18   2 -14    3.12    6.36   0
  18  -2 -14    4.86    6.31   0
 -16   2  14    0.32    6.05   0
 -16  -2  14    4.39    6.37   0
  16   2 -14    0.46    6.50   0
  16  -2 -14    0.96    6.13   0
 -14   2  14   28.13    6.55   0
 -14  -2  14   24.79    4.52   0
  14   2 -14   25.43    6.25   0
  14  -2 -14   14.01    6.16   0
 -12  -2  14   91.11    4.78   0
  12  -2 -14   80.33    6.49   0
  12   2 -14   80.43    4.85   0
 -12   2  14  103.36    6.08   0
 -10  -2  14    9.42    5.49   0
  10   2 -14   11.55    6.32   0
 -10   2  14    9.61    6.02   0
  -8  -2  14   96.89    5.05   0
  -8   2  14  106.08    7.26   0
  -6  -2  14   83.20    6.69   0
  -6   2  14   89.86    7.03   0
  -4  -2  14  150.14    5.70   0
  -4   2  14  170.75    7.51   0
  -2  -2  14   22.23    5.25   0
  -2   2  14   29.89    7.54   0
   0  -2  14    0.57    7.26   0
   0   2  14    0.13    6.75   0
 -23  -3  14   86.98    5.94   0
  23  -3 -14   76.68    7.82   0
 -23   3  14  104.68    7.98   0
  23   3 -14   77.69    7.22   0
  21  -3 -14    1.40    7.27   0
 -21   3  14    5.84    7.44   0
  21   3 -14    2.35    6.63   0
 -21  -3  14    0.98    7.23   0
 -19   3  14   -0.19    7.37   0
 -19  -3  14   -1.55    6.96   0
  19   3 -14    0.94    5.40   0
  19  -3 -14   -1.59    7.07   0
 -17  -3  14   -1.05    5.02   0
  17   3 -14   -3.43    6.92   0
  17  -3 -14    3.61    6.76   0
 -17   3  14    0.76    6.74   0
 -15  -3  14   26.30    6.23   0
 -15   3  14   26.35    7.15   0
  15   3 -14   21.34    6.40   0
  15  -3 -14   22.20    8.07   0
 -13   3  14   -1.57    7.10   0
 -13  -3  14    3.10    6.10   0
  13   3 -14   -0.61    6.33   0
 -11   3  14   -0.13    8.03   0
 -11  -3  14   -0.63    6.11   0
  -9   3  14   34.05    7.52   0
  -9  -3  14   31.17    5.21   0
  -7   3  14    8.77    7.47   0
  -7  -3  14    2.87    7.02   0
  -5  -3  14   17.76    7.26   0
  -5   3  14    8.44    7.72   0
  -3  -3  14   93.31    7.85   0
  -3   3  14  100.67    9.61   0
 -14   4  14  125.66   11.98   0
 -14  -4  14  125.03    7.44   0
 -12   4  14   40.63   12.92   0
  28   0 -15   -0.89    5.58   0
 -28   0  15   -3.49    6.72   0
  26   0 -15    0.40    7.10   0
 -26   0  15    1.93    6.44   0
  24   0 -15   -2.93    6.82   0
 -24   0  15   -0.64    6.66   0
 -22   0  15   -1.18    6.44   0
  22   0 -15   -0.17    4.92   0
 -20   0  15    0.25    4.51   0
  20   0 -15    2.92    5.82   0
  18   0 -15    1.18    5.66   0
 -18   0  15    2.80    5.98   0
 -16   0  15    1.74    5.67   0
  16   0 -15    1.43    6.32   0
 -14   0  15    1.62    6.08   0
  14   0 -15    2.64    5.76   0
 -12   0  15   -1.43    6.34   0
  12   0 -15   -0.56    5.66   0
 -10   0  15   -1.42    5.79   0
  -8   0  15   -0.89    5.93   0
  -6   0  15   -0.78    6.61   0
  -4   0  15    1.59    6.25   0
  -2   0  15    0.60    7.36   0
   0   0  15   -0.77    6.93   0
  27   1 -15   12.87    5.64   0
  27  -1 -15   20.32    6.90   0
 -27  -1  15    9.95    6.92   0
 -27   1  15   16.02    7.92   0
  25   1 -15   12.60    7.26   0
  25  -1 -15   19.29    7.41   0
 -25  -1  15   15.35    7.24   0
 -25   1  15   16.37    7.38   0
  23  -1 -15   10.99    6.47   0
 -23  -1  15    7.67    6.95   0
 -23   1  15   10.31    7.06   0
  23   1 -15    9.12    6.99   0
 -21   1  15   68.87    6.54   0
  21   1 -15   58.47    5.36   0
 -21  -1  15   61.43    5.24   0
  21  -1 -15   62.66    5.26   0
 -19   1  15   58.65    4.93   0
 -19  -1  15   63.78    6.09   0
  19   1 -15   58.10    6.78   0
  19  -1 -15   58.45    6.67   0
 -17   1  15    2.02    6.22   0
 -17  -1  15    1.07    6.10   0
  17   1 -15    3.75    6.59   0
  17  -1 -15   -0.80    5.93   0
 -15  -1  15   11.15    4.43   0
  15   1 -15   10.55    5.63   0
  15  -1 -15    5.89    5.82   0
 -15   1  15   13.50    5.80   0
 -13  -1  15   69.93    5.00   0
  13   1 -15   62.31    6.10   0
  13  -1 -15   64.38    6.66   0
 -13   1  15   73.24    6.59   0
 -11  -1  15  115.57    5.10   0
 -11   1  15  118.53    6.44   0
  11   1 -15   95.40    5.09   0
  -9  -1  15    2.66    4.67   0
  -9   1  15    2.64    6.50   0
  -7  -1  15   11.06    6.44   0
  -7   1  15   11.39    6.53   0
  -5  -1  15   66.15    5.33   0
  -5   1  15   73.45    7.33   0
  -3  -1  15    0.83    5.11   0
  -3   1  15    1.63    6.55   0
  -1  -1  15    9.93    6.86   0
  -1   1  15    8.09    7.77   0
 -24  -2  15   45.36    5.59   0
  24  -2 -15   33.48    7.58   0
 -24   2  15   51.78    7.69   0
  24   2 -15   36.31    7.62   0
  22  -2 -15   88.84    7.70   0
 -22   2  15  112.36    7.07   0
  22   2 -15   80.75    7.60   0
 -22  -2  15  102.16    6.70   0
 -20   2  15   76.90    6.73   0
 -20  -2  15   66.74    7.46   0
  20   2 -15   57.65    6.72   0
  20  -2 -15   56.45    6.66   0
 -18   2  15   28.12    7.18   0
 -18  -2  15   24.07    7.07   0
  18   2 -15   26.68    7.27   0
  18  -2 -15   22.38    7.23   0
 -16   2  15    2.79    6.98   0
 -16  -2  15    3.14    6.02   0
  16   2 -15   -0.02    6.24   0
  16  -2 -15   -0.78    6.31   0
 -14   2  15  194.68    7.31   0
 -14  -2  15  179.37    6.78   0
  14   2 -15  154.86    6.81   0
  14  -2 -15  159.52    7.99   0
 -12  -2  15   74.71    6.35   0
  12   2 -15   15.39    7.06   0
 -12   2  15   84.22    7.27   0
 -10  -2  15   42.96    6.85   0
 -10   2  15   46.12    7.40   0
  -8  -2  15  138.74    5.75   0
  -8   2  15  150.50    7.79   0
  -6  -2  15   59.29    6.79   0
  -6   2  15   64.39    7.97   0
  -4  -2  15  280.17    7.67   0
  -4   2  15  306.88    8.65   0
 -19  -3  15    4.37    7.69   0
  19   3 -15    4.91    7.88   0
  19  -3 -15    1.52    8.04   0
 -19   3  15    4.96    7.93   0
 -17  -3  15    4.51    7.60   0
  17   3 -15    5.36    6.97   0
  17  -3 -15    6.25    8.91   0
 -17   3  15   10.18    8.20   0
 -15  -3  15    1.93    6.69   0
 -15   3  15   -0.61    8.67   0
  15  -3 -15   -0.05    8.68   0
  15   3 -15    0.67    7.56   0
 -13   3  15  265.45   10.53   0
 -13  -3  15  284.97    6.70   0
  13   3 -15  260.40    7.84   0
 -11   3  15  212.32   10.08   0
 -11  -3  15  192.40    8.33   0
  -9   3  15   22.73    9.07   0
  -9  -3  15   27.52    5.88   0
 -24   0  16  467.91    9.11   0
  24   0 -16  372.20    8.22   0
 -22   0  16   53.25    7.44   0
  22   0 -16   43.89    7.55   0
 -20   0  16   55.24    6.58   0
  20   0 -16   44.57    7.35   0
  18   0 -16  151.17    7.68   0
 -18   0  16  173.52    6.99   0
 -16   0  16    4.86    5.12   0
  16   0 -16    3.73    6.36   0
 -14   0  16  132.57    6.79   0
  14   0 -16  111.33    7.49   0
 -12   0  16    2.80    6.27   0
 -10   0  16  259.73    6.57   0
  -8   0  16  115.93    7.75   0
  -6   0  16   59.20    5.88   0
 -23  -1  16   29.12    7.58   0
 -23   1  16   37.02    7.86   0
  23   1 -16   28.25    6.83   0
  23  -1 -16   32.57    7.05   0
 -21   1  16   91.75    7.03   0
  21   1 -16   82.82    7.01   0
  21  -1 -16   84.36    7.09   0
 -21  -1  16   90.54    7.59   0
 -19   1  16   79.52    6.76   0
  19   1 -16   59.51    6.68   0
 -19  -1  16   73.32    7.32   0
  19  -1 -16   66.09    7.42   0
 -17  -1  16  185.01    6.94   0
  17   1 -16   82.90    7.61   0
  17  -1 -16  160.44    6.11   0
 -17   1  16  196.03    6.34   0
 -15  -1  16    0.05    6.24   0
  15   1 -16    1.16    6.29   0
  15  -1 -16    1.80    6.49   0
 -15   1  16    0.61    6.42   0
 -13  -1  16   51.45    7.13   0
  13  -1 -16   40.32    6.56   0
  13   1 -16    6.04    5.42   0
 -13   1  16   56.99    7.37   0
 -11  -1  16  234.02    7.73   0
 -11   1  16  254.98    8.15   0
  -9  -1  16   99.79    6.81   0
  -9   1  16  118.84    7.74   0
  -7  -1  16   11.94    6.70   0
  -7   1  16   13.56    6.89   0
 -20   2  16  127.06    7.67   0
 -20  -2  16  108.43    6.08   0
  20   2 -16  104.60    8.30   0
  20  -2 -16   98.66    7.58   0
 -18   2  16   28.92    6.87   0
 -18  -2  16   11.76    6.88   0
  18   2 -16   15.12    5.84   0
  18  -2 -16   12.84    6.92   0
 -16   2  16    3.82    7.42   0
 -16  -2  16    4.87    6.71   0
  16  -2 -16   -0.28    7.45   0
  16   2 -16    2.24    6.81   0
 -14   2  16   28.68    7.64   0
 -14  -2  16   21.11    7.54   0
  14   2 -16   12.33    7.58   0
 -12  -2  16   35.42    5.66   0
 -12   2  16   37.51    8.00   0
 -10  -2  16  131.26    8.08   0
 -10   2  16  136.41    8.49   0
  18   0 -17    0.11    7.12   0
 -18   0  17    0.15    5.81   0
  16   0 -17    3.52    7.20   0
 -16   0  17    1.79    7.06   0
  14   0 -17    1.66    8.02   0
 -14   0  17    1.03    7.69   0
;
_shelx_hkl_checksum     92007
_shelx_res_file
;
    shelx.res created by SHELXL-2014/7
TITL shelxt_b.res in P2/c
CELL  0.71073  24.9602   5.1055  12.4664   90.000  117.545   90.000
ZERR     8.00   0.0020   0.0004   0.0009    0.000    0.005    0.000
LATT   7
SYMM  - X,   Y, 1/2 - Z
SFAC  C    H    N    O    CL
UNIT  48 56 16 8 8
MERG   2
DFIX  21 C1 H1 C2 H2 C4 H4 C5 H5
dfix 0.88 n1 h1a
dfix 31 n2 h2a n2 h2b
dfix 31.732 h2a h2b
FMAP   2
PLAN   20
ACTA
BOND   $H
L.S.   4
TEMP  -123.00
WGHT    0.063600
FVAR       0.51998   0.93874   0.86475
MOLE    1
CL1   5    0.053374    1.086397    0.660044    11.00000    0.01780    0.02308 =
         0.01907   -0.00009    0.00610    0.00607
MOLE    2
C1    1    0.142104    0.605020    0.628578    11.00000    0.02607    0.02195 =
         0.02486   -0.00337    0.01379   -0.00026
AFIX  44
H1    2    0.156495    0.708167    0.700431    11.00000   -1.20000
AFIX   0
C2    1    0.178215    0.412383    0.618296    11.00000    0.01786    0.02151 =
         0.02078   -0.00154    0.00751    0.00118
AFIX  44
H2    2    0.216400    0.383747    0.679958    11.00000   -1.20000
AFIX   0
C3    1    0.156071    0.261599    0.513182    11.00000    0.01713    0.01675 =
         0.01897    0.00143    0.00865    0.00210
C4    1    0.097601    0.306527    0.421161    11.00000    0.01949    0.02553 =
         0.02124   -0.00338    0.00559    0.00647
AFIX  44
H4    2    0.081394    0.202670    0.349693    11.00000   -1.20000
AFIX   0
C5    1    0.063561    0.504791    0.435596    11.00000    0.02072    0.02939 =
         0.02774    0.00025    0.00860    0.00908
AFIX  44
H5    2    0.024704    0.538951    0.374706    11.00000   -1.20000
AFIX   0
C6    1    0.196969    0.049747    0.506873    11.00000    0.01549    0.01695 =
         0.01896    0.00131    0.00750    0.00218
N1    3    0.086653    0.646823    0.537142    11.00000    0.02359    0.01946 =
         0.03028    0.00025    0.01659    0.00549
AFIX  44
H1A   2    0.064196    0.775235    0.544489    11.00000   -1.20000
AFIX   0
N2    3    0.176260   -0.096127    0.407624    11.00000    0.01725    0.02170 =
         0.01976   -0.00239    0.00522    0.00609
O1    4    0.247682    0.019902    0.595163    11.00000    0.01704    0.02501 =
         0.02019   -0.00149    0.00344    0.00674
H2A   2    0.200403   -0.216324    0.403922    11.00000   -1.20000
H2B   2    0.142580   -0.069191    0.342003    11.00000   -1.20000
HKLF 4
REM  shelxt_b.res in P2/c
REM R1 =  0.0337 for    1520 Fo > 4sig(Fo)  and  0.0405 for all    1865 data
REM    104 parameters refined using      8 restraints
END
WGHT      0.0636      0.0000
REM Highest difference peak  0.449,  deepest hole -0.484,  1-sigma level  0.074
Q1    1   0.0613  1.0884  0.5922  11.00000  0.05    0.45
Q2    1   0.0479  1.0777  0.7270  11.00000  0.05    0.42
Q3    1   0.1616  0.2864  0.5780  11.00000  0.05    0.34
Q4    1   0.1701  0.3705  0.5543  11.00000  0.05    0.32
Q5    1   0.1918  0.0432  0.4413  11.00000  0.05    0.28
Q6    1   0.0827  0.4017  0.4359  11.00000  0.05    0.27
Q7    1   0.1803 -0.0890  0.4730  11.00000  0.05    0.25
Q8    1   0.0587  0.8959  0.7043  11.00000  0.05    0.25
Q9    1   0.1593  0.4933  0.6167  11.00000  0.05    0.24
Q10   1   0.0796  0.6023  0.4784  11.00000  0.05    0.23
Q11   1   0.2507  0.0554  0.6604  11.00000  0.05    0.23
Q12   1   0.1761  0.1638  0.5042  11.00000  0.05    0.23
Q13   1   0.0000  0.7735  0.2500  10.50000  0.05    0.21
Q14   1   0.0591  1.2759  0.7057  11.00000  0.05    0.20
Q15   1   0.0890  0.3092  0.3466  11.00000  0.05    0.20
Q16   1   0.0337  1.2611  0.6143  11.00000  0.05    0.19
Q17   1   0.1086  0.2795  0.2641  11.00000  0.05    0.18
Q18   1   0.0168  0.6024  0.3223  11.00000  0.05    0.17
Q19   1   0.2399 -0.0692  0.6230  11.00000  0.05    0.17
Q20   1   0.0963  0.8696  0.6865  11.00000  0.05    0.16
;
_shelx_res_checksum     1836
