# Supplementary material for: Crystal structure of 4-carbamoylpyridinium chloride
Source: Acta Crystallogr E Crystallogr Commun. 2016 Mar 4;72(Pt 4):436–9. doi: 10.1107/S2056989016003340 (PMC4910348; doi:10.1107/S2056989016003340)
Supplement: Supplementary file 2 [file e-72-00436-Isup2.hkl]

data_I                                                                          
_shelx_title ' shelxt_b.res in P2/c'                                            
_shelx_refln_list_code          4                                               
_shelx_F_calc_maximum      201.83                                               
_exptl_crystal_F_000       656.00                                               
_reflns_d_resolution_high  0.7294                                               
                                                                                
loop_                                                                           
 _space_group_symop_operation_xyz                                               
 'x, y, z'                                                                      
 '-x, y, -z+1/2'                                                                
 'x+1/2, y+1/2, z'                                                              
 '-x+1/2, y+1/2, -z+1/2'                                                        
 '-x, -y, -z'                                                                   
 'x, -y, z-1/2'                                                                 
 '-x+1/2, -y+1/2, -z'                                                           
 'x+1/2, -y+1/2, z-1/2'                                                         
                                                                                
_cell_length_a    24.9602                                                       
_cell_length_b     5.1055                                                       
_cell_length_c    12.4664                                                       
_cell_angle_alpha  90.000                                                       
_cell_angle_beta  117.545                                                       
_cell_angle_gamma  90.000                                                       
                                                                                
_shelx_F_squared_multiplier     1.000                                           
                                                                                
loop_                                                                           
 _refln_index_h                                                                 
 _refln_index_k                                                                 
 _refln_index_l                                                                 
 _refln_F_squared_calc                                                          
 _refln_F_squared_meas                                                          
 _refln_F_squared_sigma                                                         
 _refln_observed_status                                                         
   2   0   0        128.49        116.09         9.16 o                         
   4   0   0       3374.47       3483.99        35.91 o                         
   6   0   0       3044.26       3848.64        31.31 o                         
   8   0   0      22607.97      23642.38       257.45 o                         
  10   0   0      11391.68      12808.04       129.07 o                         
  12   0   0       2152.64       3042.13        31.51 o                         
  14   0   0        849.86        978.00        20.19 o                         
  16   0   0       2618.73       2812.70        28.26 o                         
  18   0   0        323.44        292.42        13.65 o                         
  20   0   0       4400.45       4266.17        31.29 o                         
  22   0   0        403.68        419.50        19.31 o                         
  24   0   0         89.83         82.67        18.68 o                         
  26   0   0       2283.39       2155.11        30.03 o                         
  28   0   0        393.73        384.22        26.48 o                         
  30   0   0        626.37        615.09        30.07 o                         
   1   1   0        315.14        414.91        19.50 o                         
   3   1   0        817.90       1025.48        23.78 o                         
   5   1   0       5537.40       5902.29        44.00 o                         
   7   1   0       2836.29       3280.63        54.02 o                         
   9   1   0       3083.03       3299.03        22.79 o                         
  11   1   0       2215.60       2345.14        28.77 o                         
  13   1   0       2749.61       3331.26        18.50 o                         
  15   1   0        110.09        127.32        15.11 o                         
  17   1   0       2133.07       2247.11        54.20 o                         
  19   1   0       1380.32       1372.97        39.54 o                         
  21   1   0        928.74        983.41        18.62 o                         
  23   1   0          1.55          8.89        11.35 o                         
  25   1   0         55.87         45.73        14.91 o                         
  27   1   0        911.39        883.04        17.84 o                         
  29   1   0        497.18        487.56        45.33 o                         
   0   2   0       9701.54       8943.44        82.07 o                         
   2   2   0        430.74        455.75        12.91 o                         
   4   2   0       6828.33       7332.03       260.94 o                         
   6   2   0        874.61       1027.29        27.41 o                         
   8   2   0       1532.96       1822.03        35.59 o                         
  10   2   0       3356.01       3535.40        20.55 o                         
  12   2   0        382.99        367.14         9.74 o                         
  14   2   0        566.83        596.38        11.70 o                         
  16   2   0       5662.57       5669.60        99.16 o                         
  18   2   0          4.32         10.51         8.87 o                         
  20   2   0        285.04        303.81        13.75 o                         
  22   2   0          0.13          3.37        13.54 o                         
  24   2   0          0.36          0.27        14.88 o                         
  26   2   0        478.67        456.27        17.87 o                         
  28   2   0         13.69         10.85        19.38 o                         
   1   3   0        299.55        327.19        14.27 o                         
   3   3   0       1018.17        984.05        40.37 o                         
   5   3   0        181.29        186.53        12.98 o                         
   7   3   0          0.14         14.63        15.68 o                         
   9   3   0        983.61       1203.49        50.98 o                         
  11   3   0        408.34        430.26        14.08 o                         
  13   3   0          2.53         -0.68         8.59 o                         
  15   3   0        476.04        491.36        16.24 o                         
  17   3   0        989.46       1023.73        28.30 o                         
  19   3   0         40.87         54.31        10.65 o                         
  21   3   0        677.22        685.17        26.39 o                         
  23   3   0         39.71         35.01        13.73 o                         
  25   3   0        192.65        192.22        17.47 o                         
  27   3   0         16.89          3.37        19.41 o                         
   0   4   0        578.90        558.91        23.45 o                         
   2   4   0        811.92        776.44        49.82 o                         
   4   4   0        495.22        495.63        28.70 o                         
   6   4   0         57.60         63.82        10.33 o                         
   8   4   0       1276.44       1305.19        82.83 o                         
  10   4   0          0.45          2.22        10.07 o                         
  12   4   0        180.51        181.40        11.00 o                         
  14   4   0          1.82          2.05        10.36 o                         
  16   4   0         29.44         42.39        10.20 o                         
  18   4   0        309.56        346.03        12.59 o                         
  20   4   0         80.39         84.85        16.27 o                         
  22   4   0       1204.12       1175.22        37.28 o                         
  24   4   0         21.78          5.34        19.71 o                         
   1   5   0       1845.61       1900.95        26.06 o                         
   3   5   0        480.10        486.85        18.65 o                         
   5   5   0        144.01        164.15        12.87 o                         
   7   5   0       1189.79       1261.26        77.96 o                         
   9   5   0       1437.43       1526.12        89.34 o                         
  11   5   0        167.30        179.92        13.94 o                         
  13   5   0         98.05         95.80        11.76 o                         
  15   5   0          9.84         12.05        11.61 o                         
  17   5   0        730.62        799.73        38.11 o                         
  19   5   0       1366.58       1443.00        81.11 o                         
  21   5   0         59.39         33.33        21.56 o                         
   0   6   0       1332.48       1515.94        52.85 o                         
   2   6   0         49.51         54.22        15.10 o                         
   4   6   0         22.04         29.34        16.33 o                         
   6   6   0        760.54        776.63        59.79 o                         
   8   6   0       1162.68       1166.00        65.63 o                         
  10   6   0        864.95        865.15        62.79 o                         
  12   6   0        293.76        310.87        26.67 o                         
  14   6   0          4.57          6.04        19.73 o                         
 -29   1   1          0.04          7.48        18.05 o                         
 -27   1   1        286.89        287.34        16.20 o                         
 -25   1   1         83.98         90.44        14.82 o                         
 -23   1   1         21.05         26.94        12.69 o                         
 -21   1   1       1034.87       1089.04        18.13 o                         
 -19   1   1        442.31        426.94        10.76 o                         
 -17   1   1       4464.94       4818.17        85.41 o                         
 -15   1   1        782.07        795.12        10.58 o                         
 -13   1   1        205.12        246.84         8.74 o                         
 -11   1   1        139.21        107.91         6.97 o                         
  -9   1   1       5213.20       5593.35        58.64 o                         
  -7   1   1       2830.95       3121.47        95.43 o                         
  -5   1   1       1731.78       1885.00        75.49 o                         
  -3   1   1         55.52         48.46         6.92 o                         
  -1   1   1         44.61         47.38         7.92 o                         
   1   1   1       3419.52       3666.37       345.65 o                         
   3   1   1        439.86        597.59        19.11 o                         
   5   1   1       2762.94       3026.70        50.49 o                         
   7   1   1        105.30         88.70         8.97 o                         
   9   1   1       1394.37       1545.47        68.90 o                         
  11   1   1        771.19        878.63        13.42 o                         
  13   1   1        709.16        744.79        13.44 o                         
  15   1   1        108.99        129.08        10.61 o                         
  17   1   1        157.09        163.52        11.78 o                         
  19   1   1        130.67        153.45        12.53 o                         
  21   1   1       1108.10       1148.41        41.89 o                         
  23   1   1        172.33        159.00        12.35 o                         
  25   1   1         51.88         44.95        13.45 o                         
  27   1   1         19.09          9.77        13.33 o                         
 -28   2   1        670.23        618.74        35.12 o                         
 -26   2   1       2162.44       2088.60        67.33 o                         
 -24   2   1         86.83         75.85        14.45 o                         
 -22   2   1         46.63         38.04        10.06 o                         
 -20   2   1       1839.23       1846.33        28.89 o                         
 -18   2   1       2085.70       2081.36        83.13 o                         
 -16   2   1         33.32         36.67         8.58 o                         
 -14   2   1       1111.04       1208.86        23.28 o                         
 -12   2   1        652.27        710.43        19.31 o                         
 -10   2   1       4968.17       5228.06       116.14 o                         
  -8   2   1        600.35        528.39        10.61 o                         
  -6   2   1       2726.38       3138.27       133.34 o                         
  -4   2   1       9245.62       9560.86       541.43 o                         
  -2   2   1        325.15        337.31        13.44 o                         
   0   2   1      11373.79      10079.20       344.22 o                         
   2   2   1       5316.14       4968.47       208.37 o                         
   4   2   1       4475.71       4569.03       176.63 o                         
   6   2   1          7.61          8.49         8.74 o                         
   8   2   1       2029.84       2108.33        60.10 o                         
  10   2   1       2195.40       2229.34        19.29 o                         
  12   2   1       3794.66       4059.82        20.54 o                         
  14   2   1        667.62        702.50        13.41 o                         
  16   2   1       1702.27       1860.21        58.90 o                         
  18   2   1         27.21         21.37        12.02 o                         
  20   2   1       1072.39       1113.70        59.81 o                         
  22   2   1       1367.93       1396.68        59.16 o                         
  24   2   1         31.97         39.88        17.94 o                         
  26   2   1          8.01          7.48        14.82 o                         
  28   2   1        110.60         83.11        26.37 o                         
 -27   3   1        700.09        694.88        63.69 o                         
 -25   3   1       1196.13       1148.70        19.54 o                         
 -23   3   1          0.18         -1.07        11.31 o                         
 -21   3   1          7.46          6.29        10.84 o                         
 -19   3   1        789.02        804.20        24.84 o                         
 -17   3   1       1828.23       1870.00        53.98 o                         
 -15   3   1       2657.55       2779.47       118.67 o                         
 -13   3   1         70.53         76.83         9.23 o                         
 -11   3   1        518.37        530.82        23.08 o                         
  -9   3   1       2957.21       2883.74        97.44 o                         
  -7   3   1       4805.75       4990.60       209.24 o                         
  -5   3   1       3085.36       3155.32        99.96 o                         
  -3   3   1        727.53        737.81        17.68 o                         
  -1   3   1       3994.66       3687.12        33.38 o                         
   1   3   1       3691.15       3364.11       129.05 o                         
   3   3   1         18.24         10.75         9.26 o                         
   5   3   1       5631.90       5386.29       282.79 o                         
   7   3   1        509.35        514.62        24.41 o                         
   9   3   1       3982.16       4406.27       289.57 o                         
  11   3   1         38.30         37.12         7.54 o                         
  13   3   1       2866.55       3103.16       115.28 o                         
  15   3   1       2353.89       2501.37       125.24 o                         
  17   3   1       2319.84       2436.77        20.95 o                         
  19   3   1        633.09        611.17        20.14 o                         
  21   3   1       1157.93       1201.08        18.40 o                         
  23   3   1        558.87        583.40        17.37 o                         
  25   3   1         11.01          8.08        18.99 o                         
 -24   4   1         17.64         10.77        17.85 o                         
 -22   4   1        388.81        382.55        14.23 o                         
 -20   4   1        232.64        209.84        12.60 o                         
 -18   4   1       1654.89       1752.24        45.26 o                         
 -16   4   1        407.11        432.20        15.93 o                         
 -14   4   1        676.89        725.40        28.92 o                         
 -12   4   1         37.26         26.17         9.79 o                         
 -10   4   1       2962.91       3255.33       134.36 o                         
  -8   4   1        520.21        529.54        21.64 o                         
  -6   4   1        850.13        795.08        37.44 o                         
  -4   4   1         66.15         69.54         9.18 o                         
  -2   4   1          0.57         -0.06        10.69 o                         
   0   4   1       1297.92       1281.42        25.17 o                         
   2   4   1       1525.50       1455.67       101.25 o                         
   4   4   1       1242.24       1191.74       129.18 o                         
   6   4   1         56.58         55.78        11.12 o                         
   8   4   1        381.44        377.98        21.79 o                         
  10   4   1       1121.18       1195.90        51.95 o                         
  12   4   1       1259.77       1349.64        46.05 o                         
  14   4   1        531.04        584.62        28.48 o                         
  16   4   1        380.69        392.62        19.70 o                         
  18   4   1         18.06         11.57        15.64 o                         
  20   4   1        891.88        899.34        20.43 o                         
  22   4   1       1071.37       1081.02        22.07 o                         
 -21   5   1          3.92          8.53        21.00 o                         
 -19   5   1        742.58        856.32        33.01 o                         
 -17   5   1         35.50         35.26        13.76 o                         
 -15   5   1          0.07          0.66        13.40 o                         
 -13   5   1         96.54         87.06        11.31 o                         
 -11   5   1         20.78         14.82        10.56 o                         
  -9   5   1        103.98        117.49        10.81 o                         
  -7   5   1        317.05        313.48        19.43 o                         
  -5   5   1         36.03         42.56        11.58 o                         
  -3   5   1          8.95         12.27        12.30 o                         
  -1   5   1        143.99        157.43        14.31 o                         
   1   5   1       2461.98       2610.88       112.48 o                         
   3   5   1         69.33         76.78        18.79 o                         
   5   5   1         24.20         25.22        19.49 o                         
   7   5   1          0.63         -2.81        19.42 o                         
   9   5   1        269.08        280.10        34.84 o                         
  11   5   1        308.83        309.99        19.44 o                         
  13   5   1         18.29         20.33        13.80 o                         
  15   5   1          3.99          6.59        13.99 o                         
  17   5   1         24.76         19.48        15.70 o                         
  19   5   1        144.08        153.59        20.31 o                         
 -16   6   1          0.68          1.69        15.90 o                         
 -14   6   1          5.25          1.36        17.02 o                         
 -12   6   1         77.33         79.85        16.53 o                         
 -10   6   1         10.38         14.42        16.16 o                         
  -8   6   1         11.52         13.27        16.17 o                         
  -6   6   1        263.59        287.60        16.95 o                         
  -4   6   1        472.70        495.43        18.42 o                         
  -2   6   1         16.85         20.40        18.05 o                         
   0   6   1         11.06         18.23        25.41 o                         
   2   6   1        157.06        150.76        26.82 o                         
   4   6   1         75.85         82.89        17.70 o                         
   6   6   1         78.79         77.64        17.37 o                         
   8   6   1         62.34         60.93        17.42 o                         
  10   6   1         24.00         15.68        18.09 o                         
  12   6   1         92.94        101.29        19.91 o                         
  14   6   1        452.48        489.88        54.78 o                         
 -30   0   2         25.43         16.76        19.12 o                         
 -28   0   2        194.78        194.70        23.34 o                         
 -26   0   2       1480.65       1507.25        22.45 o                         
 -24   0   2       1328.99       1369.84        24.52 o                         
 -22   0   2        346.99        371.07        16.48 o                         
 -20   0   2          3.95          7.89        10.70 o                         
 -18   0   2       3245.15       3687.92        35.12 o                         
 -16   0   2       1757.10       1796.63        16.88 o                         
 -14   0   2       3925.40       4023.12        30.31 o                         
 -12   0   2        132.04        107.80         7.34 o                         
 -10   0   2       3562.83       3770.24        40.20 o                         
  -8   0   2       1685.34       2103.54        21.22 o                         
  -6   0   2       2501.21       3060.67        32.33 o                         
  -4   0   2         45.43         43.86        11.60 o                         
  -2   0   2         18.88         22.90         6.74 o                         
   0   0   2      26007.76      17879.26       663.38 o                         
   8   0   2       3997.34       5341.45        42.83 o                         
  10   0   2       1140.71       1226.15        22.08 o                         
  12   0   2      15107.05      17833.44        67.13 o                         
  14   0   2       1683.64       1594.98        21.27 o                         
  16   0   2        111.90        173.06        15.90 o                         
  18   0   2        512.57        463.70        18.31 o                         
  20   0   2         23.90          0.48        12.80 o                         
  22   0   2       2290.94       2410.54        28.37 o                         
  24   0   2        458.56        426.35        23.49 o                         
  26   0   2        184.40        142.18        23.67 o                         
  28   0   2         59.52         58.44        25.93 o                         
 -31   1   2        354.02        332.76        16.78 o                         
 -29   1   2         18.80         17.86        13.72 o                         
 -27   1   2        439.73        428.82        16.02 o                         
 -25   1   2       1802.00       1840.77        17.25 o                         
 -23   1   2          0.64          5.65         8.62 o                         
 -21   1   2       3879.63       4181.64        54.62 o                         
 -19   1   2       1201.86       1220.65        30.06 o                         
 -17   1   2        742.40        714.96        11.21 o                         
 -15   1   2       4344.94       4461.24        51.17 o                         
 -13   1   2       5364.57       5857.38        71.94 o                         
 -11   1   2        525.35        606.33        11.06 o                         
  -9   1   2       8453.13       9008.64       122.98 o                         
  -7   1   2         55.43         37.47         4.44 o                         
  -3   1   2        462.50        477.05        15.43 o                         
  -1   1   2       4948.76       4378.65       117.08 o                         
   1   1   2       4873.45       4735.23        49.34 o                         
   3   1   2      10488.58      11083.83        94.72 o                         
   5   1   2      12922.99      14252.49        88.32 o                         
   7   1   2       2664.57       3623.26        40.35 o                         
   9   1   2         36.45         42.31        13.46 o                         
  11   1   2       3955.30       4280.45        37.17 o                         
  13   1   2        762.57        740.38        17.64 o                         
  15   1   2       2581.63       2722.45        40.17 o                         
  17   1   2         17.88         13.78        11.60 o                         
  19   1   2         81.07         81.09        10.74 o                         
  21   1   2       3600.89       3663.34        30.07 o                         
  23   1   2        291.59        325.44        15.99 o                         
  25   1   2         69.94         75.05        16.65 o                         
  27   1   2          0.00          0.42        18.55 o                         
 -30   2   2        158.60        144.05        20.58 o                         
 -28   2   2        123.04        122.91        18.06 o                         
 -26   2   2        212.49        208.49        11.44 o                         
 -24   2   2        269.63        271.39        11.74 o                         
 -22   2   2         47.10         59.49        10.69 o                         
 -20   2   2        473.84        464.47        10.07 o                         
 -18   2   2       1228.81       1322.31        28.74 o                         
 -16   2   2        161.42        161.36         7.35 o                         
 -14   2   2        398.36        352.22         8.62 o                         
 -12   2   2         70.35         85.09         8.18 o                         
 -10   2   2        679.56        780.39        11.64 o                         
  -8   2   2        145.78        189.49         7.82 o                         
  -6   2   2         94.59         57.43         7.19 o                         
  -4   2   2       3459.91       3652.14       182.22 o                         
  -2   2   2        106.62         87.21         7.34 o                         
   0   2   2         35.12         29.85         8.54 o                         
   2   2   2       3048.36       2754.07       195.31 o                         
   4   2   2        334.15        448.21        25.37 o                         
   6   2   2        605.87        649.64        24.86 o                         
   8   2   2          2.81         18.79        13.28 o                         
  10   2   2         40.96         37.95        13.83 o                         
  12   2   2          0.47          2.16         9.86 o                         
  14   2   2         74.82         86.30        11.13 o                         
  16   2   2       2648.64       2931.20        49.25 o                         
  18   2   2         19.09         21.47        10.79 o                         
  20   2   2          0.08         16.46        12.93 o                         
  22   2   2        714.67        735.87        17.69 o                         
  24   2   2        309.52        373.38        17.45 o                         
  26   2   2        196.99        146.17        64.43 o                         
 -27   3   2        135.37        123.17        17.46 o                         
 -25   3   2        274.93        271.85        12.06 o                         
 -23   3   2        133.18        128.99        11.68 o                         
 -21   3   2        259.33        257.77        10.98 o                         
 -19   3   2        142.36        133.84        10.89 o                         
 -17   3   2          0.42          4.15         8.81 o                         
 -15   3   2        299.64        299.49        14.86 o                         
 -13   3   2        120.92        108.39         8.48 o                         
 -11   3   2         59.60         78.33         8.28 o                         
  -9   3   2       1318.95       1433.20        29.77 o                         
  -7   3   2        372.44        390.67        10.40 o                         
  -5   3   2        114.09        112.09         8.46 o                         
  -3   3   2       1002.10       1007.21        39.76 o                         
  -1   3   2       3065.53       3006.64       127.14 o                         
   1   3   2        493.63        435.82        18.01 o                         
   3   3   2          0.97         -2.77        13.94 o                         
   5   3   2        886.51        850.21        33.84 o                         
   7   3   2         42.93         43.27        17.09 o                         
   9   3   2          9.35          6.62        16.94 o                         
  11   3   2       2082.92       2206.04        33.55 o                         
  13   3   2         43.76         40.90        11.96 o                         
  15   3   2          0.33          3.67        12.48 o                         
  17   3   2       1101.58       1221.35        21.10 o                         
  19   3   2         20.00         21.46        15.06 o                         
  21   3   2        104.29        105.27        16.03 o                         
  23   3   2        122.42        133.69        17.72 o                         
  25   3   2          0.04          0.58        19.32 o                         
 -26   4   2          1.32          4.57        15.27 o                         
 -24   4   2        999.50       1062.80        40.70 o                         
 -22   4   2       1241.08       1286.14        30.94 o                         
 -20   4   2        209.77        246.24        12.98 o                         
 -18   4   2        273.98        267.77        12.05 o                         
 -16   4   2         85.19         99.04        10.69 o                         
 -14   4   2       1110.75       1239.49        52.96 o                         
 -12   4   2        418.20        367.90        17.39 o                         
 -10   4   2        400.05        424.81        15.21 o                         
  -8   4   2        217.33        198.90        14.00 o                         
  -6   4   2        304.17        296.66        10.04 o                         
  -4   4   2        988.46        973.94        54.18 o                         
  -2   4   2       1200.86       1211.62        41.16 o                         
   0   4   2        726.36        696.91        21.30 o                         
   2   4   2       1007.87        917.75        22.12 o                         
   4   4   2       1911.67       1765.01        26.52 o                         
   6   4   2        319.80        289.38        17.01 o                         
   8   4   2          5.33          1.98        13.10 o                         
  10   4   2       1474.91       1354.80        77.41 o                         
  12   4   2        997.99       1100.59        59.86 o                         
  14   4   2        276.68        303.63        21.60 o                         
  16   4   2        155.69        152.77        14.85 o                         
  18   4   2         67.64         57.39        17.65 o                         
  20   4   2        613.79        640.73        19.91 o                         
  22   4   2          5.13         10.24        20.07 o                         
 -21   5   2        145.40        141.92        17.00 o                         
 -19   5   2          2.31          3.17        14.79 o                         
 -17   5   2        785.42        823.94        22.37 o                         
 -15   5   2        337.59        354.17        15.02 o                         
 -13   5   2       1322.40       1366.62        42.71 o                         
 -11   5   2        269.99        255.00        13.95 o                         
  -9   5   2         96.48         89.60        11.40 o                         
  -7   5   2        659.50        696.51        37.08 o                         
  -5   5   2       1166.01       1259.77        63.49 o                         
  -3   5   2         93.70         97.44        14.38 o                         
  -1   5   2        866.82        863.05        26.08 o                         
   1   5   2        514.53        518.78        23.12 o                         
   3   5   2       1297.88       1197.45        26.78 o                         
   5   5   2       1225.69       1192.53        26.08 o                         
   7   5   2         69.83         61.62        18.83 o                         
   9   5   2         22.19         11.02        21.08 o                         
  11   5   2        171.44        188.97        14.83 o                         
  13   5   2       1933.85       1948.86       145.86 o                         
  15   5   2          8.14          7.26        14.79 o                         
  17   5   2        105.03        111.59        22.05 o                         
  19   5   2         57.91         34.87        23.78 o                         
 -16   6   2        523.70        539.58        21.49 o                         
 -14   6   2        687.74        732.54        19.24 o                         
 -12   6   2        269.76        283.52        17.96 o                         
 -10   6   2          1.05          4.59        16.48 o                         
  -8   6   2        590.16        642.94        22.69 o                         
  -6   6   2       2102.68       2249.54        43.95 o                         
  -4   6   2        420.88        464.89        29.63 o                         
  -2   6   2         31.97         29.33        23.56 o                         
   0   6   2        159.03        167.22        23.78 o                         
   2   6   2       1864.60       1849.64        34.43 o                         
   4   6   2        887.96        838.93        28.48 o                         
   6   6   2         21.94         16.57        24.19 o                         
   8   6   2         57.07         62.75        18.76 o                         
  10   6   2        149.88        151.50        19.58 o                         
  12   6   2        604.29        625.20        84.90 o                         
 -31   1   3        476.77        410.04        19.74 o                         
 -29   1   3          2.52         -4.26        13.89 o                         
 -27   1   3         24.98         31.50        10.35 o                         
 -25   1   3        918.88        907.84        31.95 o                         
 -23   1   3        590.15        563.26        12.97 o                         
 -21   1   3        536.88        518.74        15.54 o                         
 -19   1   3         93.58         95.03         7.03 o                         
 -17   1   3        891.82        981.94        13.02 o                         
 -15   1   3       1326.99       1449.69        22.78 o                         
 -13   1   3       1131.94       1097.04        18.70 o                         
 -11   1   3        264.40        275.75         7.18 o                         
  -9   1   3       9229.77      10164.06       138.90 o                         
  -7   1   3        504.32        561.56        10.43 o                         
  -5   1   3      40736.39      35339.22       406.74 o                         
  -3   1   3       1178.49       1080.01        15.43 o                         
  -1   1   3       1063.60       1020.73        13.92 o                         
   1   1   3        153.99        118.60         9.96 o                         
   5   1   3        638.70        731.52        21.64 o                         
   7   1   3         74.48        154.72        14.28 o                         
   9   1   3        104.45        116.14        15.02 o                         
  11   1   3         46.30         42.50        14.42 o                         
  13   1   3         39.07         31.96         9.21 o                         
  15   1   3       1153.62       1150.58        46.51 o                         
  17   1   3        845.50        904.22        41.33 o                         
  19   1   3        141.79        149.64        13.82 o                         
  21   1   3        118.21        114.53        12.31 o                         
  23   1   3        294.91        279.45        22.51 o                         
  25   1   3        390.80        355.06        16.10 o                         
 -30   2   3        240.49        220.87        14.82 o                         
 -28   2   3          8.73         14.57        13.33 o                         
 -26   2   3         43.56         57.64        10.33 o                         
 -24   2   3       1021.50       1005.00        13.35 o                         
 -22   2   3       3023.01       3077.74        47.96 o                         
 -20   2   3       1732.40       1791.69        72.10 o                         
 -18   2   3        620.80        666.70        15.99 o                         
 -16   2   3       1728.79       1645.18        37.30 o                         
 -14   2   3       3929.83       3967.11        94.90 o                         
 -12   2   3       3051.09       3258.20        82.48 o                         
 -10   2   3        237.50        314.36         8.84 o                         
  -8   2   3       3479.93       3853.10       108.10 o                         
  -6   2   3         92.01         69.04         6.37 o                         
  -4   2   3       2723.42       2442.88        70.86 o                         
  -2   2   3        388.31        333.16        11.84 o                         
   0   2   3       5466.62       5424.00        43.87 o                         
   2   2   3        634.36        533.60        34.66 o                         
   4   2   3       8128.26       7735.96       977.60 o                         
   6   2   3       2111.41       2293.44        38.17 o                         
   8   2   3       2253.40       2549.43        36.21 o                         
  10   2   3        139.23        171.03        17.24 o                         
  12   2   3       4979.48       5401.59        43.61 o                         
  14   2   3       1329.12       1476.04        21.43 o                         
  16   2   3        615.00        642.25        14.98 o                         
  18   2   3         59.29         63.60        11.53 o                         
  20   2   3         74.61         79.99        14.67 o                         
  22   2   3        501.71        497.83        15.12 o                         
  24   2   3        492.44        520.99        16.89 o                         
 -29   3   3         21.56         12.94        14.32 o                         
 -27   3   3         92.72         93.85        12.54 o                         
 -25   3   3        191.81        177.56        12.45 o                         
 -23   3   3       1593.41       1627.40        38.62 o                         
 -21   3   3        491.98        520.05        12.97 o                         
 -19   3   3         90.45         83.91         9.68 o                         
 -17   3   3        129.00        115.68         8.45 o                         
 -15   3   3       3028.39       3117.60       128.07 o                         
 -13   3   3       2081.78       2092.82        29.80 o                         
 -11   3   3        392.27        437.10        18.72 o                         
  -9   3   3        255.41        244.08         9.35 o                         
  -7   3   3        658.11        643.32        20.92 o                         
  -5   3   3       6073.42       5773.50       253.16 o                         
  -3   3   3       1797.92       1605.23        37.07 o                         
  -1   3   3       1775.50       1576.78        25.63 o                         
   1   3   3         25.89         30.33        14.13 o                         
   3   3   3       4564.92       4227.18        36.25 o                         
   5   3   3       1269.60       1078.12        47.68 o                         
   7   3   3       2809.97       2468.00       270.37 o                         
   9   3   3        730.60        792.37        25.22 o                         
  11   3   3       4425.25       4833.80        47.45 o                         
  13   3   3         72.54         75.72        12.63 o                         
  15   3   3        501.69        570.29        32.49 o                         
  17   3   3       3081.00       3294.58        27.76 o                         
  19   3   3        249.94        274.33        16.02 o                         
  21   3   3        377.30        370.71        16.39 o                         
  23   3   3        119.68         76.84        17.89 o                         
 -26   4   3        192.88        158.09        15.76 o                         
 -24   4   3       1286.88       1381.75        54.10 o                         
 -22   4   3         99.47         95.28        13.16 o                         
 -20   4   3         93.43         79.01        11.40 o                         
 -18   4   3        200.13        178.74        11.39 o                         
 -16   4   3         57.06         77.10        10.27 o                         
 -14   4   3        551.35        564.18        19.76 o                         
 -12   4   3       1696.81       1620.46        61.61 o                         
 -10   4   3        562.99        618.15        26.92 o                         
  -8   4   3        359.19        357.63        12.97 o                         
  -6   4   3        927.35        946.60        37.25 o                         
  -4   4   3       5886.38       5855.93       115.64 o                         
  -2   4   3          0.63          4.44        14.61 o                         
   0   4   3         15.50         13.57        14.94 o                         
   2   4   3        711.76        699.75        17.35 o                         
   4   4   3       1797.42       1695.40        26.00 o                         
   6   4   3        110.23         99.79        17.31 o                         
   8   4   3        167.43        145.62        16.42 o                         
  10   4   3        732.22        650.79        41.81 o                         
  12   4   3        759.32        730.15        38.30 o                         
  14   4   3        424.85        454.55        26.43 o                         
  16   4   3       1242.37       1291.71        20.66 o                         
  18   4   3        100.65        120.36        18.83 o                         
  20   4   3          4.17         -1.71        19.21 o                         
 -23   5   3        212.55        177.87        16.43 o                         
 -21   5   3          1.87         -2.91        15.24 o                         
 -19   5   3         43.33         41.25        14.21 o                         
 -17   5   3        183.01        194.15        13.65 o                         
 -15   5   3        763.12        731.27        17.34 o                         
 -13   5   3        119.38        113.22        12.45 o                         
 -11   5   3         17.73         14.44        10.09 o                         
  -9   5   3        179.26        181.13        10.84 o                         
  -7   5   3          0.14         -0.53        12.01 o                         
  -5   5   3        334.55        341.25        17.17 o                         
  -3   5   3          0.79          0.74        17.72 o                         
  -1   5   3          1.23          5.73        17.98 o                         
   1   5   3        668.28        638.28        22.60 o                         
   3   5   3        215.62        209.86        18.97 o                         
   5   5   3        561.46        519.55        22.67 o                         
   7   5   3        111.61        123.13        20.08 o                         
   9   5   3        308.22        295.04        21.01 o                         
  11   5   3        134.08        133.09        15.56 o                         
  13   5   3        138.89        140.83        22.88 o                         
  15   5   3        377.33        385.30        26.79 o                         
  17   5   3         37.39         31.07        14.05 o                         
 -16   6   3         25.63         29.99        14.66 o                         
 -14   6   3         27.76         17.87        15.04 o                         
 -12   6   3          5.63          6.71        16.35 o                         
 -10   6   3          2.58          3.80        16.27 o                         
  -8   6   3         77.34         85.65        18.38 o                         
  -6   6   3        261.76        269.86        25.45 o                         
  -4   6   3        191.89        197.55        25.52 o                         
  -2   6   3         45.80         51.52        24.45 o                         
   0   6   3          0.49         -0.96        22.82 o                         
   2   6   3          2.84          3.22        23.56 o                         
   4   6   3          9.62         13.94        25.08 o                         
   6   6   3          8.32          9.21        25.71 o                         
   8   6   3         26.67         18.82        18.04 o                         
  10   6   3         16.73         18.07        20.05 o                         
 -32   0   4        552.44        468.84        26.11 o                         
 -30   0   4       1234.42       1190.49        27.78 o                         
 -28   0   4         29.21         25.40        15.27 o                         
 -26   0   4       3894.47       4031.40       320.77 o                         
 -24   0   4       1363.79       1367.87        16.34 o                         
 -22   0   4       5676.63       5993.50       195.11 o                         
 -20   0   4       2547.30       2509.55        68.55 o                         
 -18   0   4        926.03        998.50        40.08 o                         
 -16   0   4          0.85          7.46         8.97 o                         
 -14   0   4      16001.96      16068.27       134.98 o                         
 -12   0   4       1454.64       1450.86        78.67 o                         
 -10   0   4      16411.86      16396.56       530.17 o                         
  -8   0   4        637.02        710.59        14.07 o                         
  -6   0   4       4968.87       4660.26        61.29 o                         
  -4   0   4      10151.62      10067.93       317.16 o                         
  -2   0   4       6724.24       6396.78        43.20 o                         
   0   0   4      15573.99      13988.51        78.15 o                         
   2   0   4       3819.22       3767.25        39.58 o                         
  10   0   4       1860.53       2144.90        24.93 o                         
  12   0   4        738.16        797.69        19.31 o                         
  14   0   4        253.67        304.81        16.87 o                         
  16   0   4       6738.58       6793.99        39.02 o                         
  18   0   4        693.77        725.83        22.38 o                         
  20   0   4        199.40        158.12        16.57 o                         
  22   0   4          1.58         12.95        21.23 o                         
  24   0   4       1584.11       1587.84        31.25 o                         
 -31   1   4        695.19        628.57        14.71 o                         
 -29   1   4        321.54        292.34        12.21 o                         
 -27   1   4          0.99          5.44         9.83 o                         
 -25   1   4        628.05        618.33        24.43 o                         
 -23   1   4       2342.43       2423.44        97.06 o                         
 -21   1   4         67.30         74.76         7.67 o                         
 -19   1   4       1495.08       1503.30        38.01 o                         
 -17   1   4          0.05          1.68         6.46 o                         
 -15   1   4       1719.45       1772.60        12.79 o                         
 -13   1   4        140.34        113.60         6.32 o                         
 -11   1   4        971.33       1058.69        20.13 o                         
  -9   1   4       5142.27       5236.58       115.98 o                         
  -7   1   4       1371.73       1443.12        21.17 o                         
  -5   1   4       1355.97       1570.80        25.23 o                         
  -3   1   4      15305.31      14128.84       211.39 o                         
  -1   1   4        671.55        561.81         9.92 o                         
   1   1   4       1129.65        977.20        15.89 o                         
   3   1   4          3.71          2.44         9.25 o                         
   7   1   4       8047.37       9640.61        57.96 o                         
   9   1   4        231.22        232.83        12.80 o                         
  11   1   4        506.60        596.15        19.16 o                         
  13   1   4        661.67        678.75        12.58 o                         
  15   1   4        109.09        162.89        11.73 o                         
  17   1   4       2943.27       3195.86        21.62 o                         
  19   1   4        147.42        133.09        11.81 o                         
  21   1   4        202.09        194.73        13.84 o                         
  23   1   4        206.36        192.65        17.58 o                         
  25   1   4        437.34        426.65        20.18 o                         
 -30   2   4       1091.10        971.10        22.44 o                         
 -28   2   4         82.23         75.11        13.30 o                         
 -26   2   4        127.50        127.78        11.49 o                         
 -24   2   4        368.02        370.23        15.90 o                         
 -22   2   4         84.02         78.59         9.56 o                         
 -20   2   4       1079.84       1047.40        12.31 o                         
 -18   2   4        393.33        441.42        10.54 o                         
 -16   2   4          8.19         13.90         6.15 o                         
 -14   2   4       2318.29       2324.47        76.04 o                         
 -12   2   4         71.97         55.62         6.83 o                         
 -10   2   4      11258.65      11587.83       290.88 o                         
  -8   2   4       1310.84       1393.24        50.12 o                         
  -6   2   4       1654.60       1751.65        55.12 o                         
  -4   2   4       2428.43       2274.93        68.20 o                         
  -2   2   4        501.33        421.01        24.67 o                         
   0   2   4       4708.56       4592.76       225.90 o                         
   2   2   4       1120.78       1194.42        88.91 o                         
   4   2   4        910.71        973.69       147.93 o                         
   6   2   4       1098.20       1194.45        28.41 o                         
   8   2   4        386.41        379.97        18.31 o                         
  10   2   4       1319.87       1424.69        26.37 o                         
  12   2   4       2336.13       2616.78        32.10 o                         
  14   2   4        127.72        119.80        12.46 o                         
  16   2   4        271.74        275.44        14.28 o                         
  18   2   4         63.63         78.41        14.62 o                         
  20   2   4         17.96         18.42        13.17 o                         
  22   2   4         23.61         23.83        16.82 o                         
  24   2   4         11.63          6.69        19.27 o                         
 -29   3   4        156.68        159.62        15.92 o                         
 -27   3   4         89.13         92.68        13.59 o                         
 -25   3   4        155.30        177.95        13.10 o                         
 -23   3   4         89.96         99.87         9.88 o                         
 -21   3   4          7.11          5.04        10.06 o                         
 -19   3   4         20.18         32.44         9.14 o                         
 -17   3   4        294.70        256.87        15.86 o                         
 -15   3   4          0.17          1.25         8.32 o                         
 -13   3   4          0.48         -0.59         8.23 o                         
 -11   3   4        334.60        390.06        10.10 o                         
  -9   3   4        114.57        102.83         8.51 o                         
  -7   3   4        382.11        356.21        15.71 o                         
  -5   3   4       1242.62       1140.91        30.93 o                         
  -3   3   4          5.81          7.23         8.02 o                         
  -1   3   4       1296.76       1220.75        22.71 o                         
   1   3   4        206.71        198.66        15.87 o                         
   3   3   4         26.60         23.23        14.72 o                         
   5   3   4        401.40        383.85        24.16 o                         
   7   3   4        136.71        120.24        14.35 o                         
   9   3   4         45.25         48.00        12.39 o                         
  11   3   4       1476.60       1519.64        30.37 o                         
  13   3   4          0.18          6.62        19.20 o                         
  15   3   4        189.60        214.65        14.45 o                         
  17   3   4        374.77        392.73        16.97 o                         
  19   3   4         10.77         21.09        16.77 o                         
  21   3   4        126.60        129.81        18.51 o                         
 -26   4   4          0.02         -1.71        14.90 o                         
 -24   4   4         97.92        126.45        12.77 o                         
 -22   4   4        405.63        411.78        22.40 o                         
 -20   4   4        294.48        301.41        14.58 o                         
 -18   4   4        538.35        508.48        20.19 o                         
 -16   4   4        370.15        333.58        15.80 o                         
 -14   4   4         37.93         31.88         9.63 o                         
 -12   4   4        555.66        618.93        17.83 o                         
 -10   4   4        423.88        452.12        18.94 o                         
  -8   4   4         49.29         49.18         9.81 o                         
  -6   4   4       2824.41       2676.92        97.63 o                         
  -4   4   4        961.55        919.79        18.75 o                         
  -2   4   4         85.40         78.67        14.57 o                         
   0   4   4       1220.51       1170.26        22.93 o                         
   2   4   4         16.78         11.06        11.91 o                         
   4   4   4        197.86        182.20        17.64 o                         
   6   4   4        364.47        312.98        14.83 o                         
   8   4   4       1955.61       1686.08        26.19 o                         
  10   4   4        409.10        375.94        43.63 o                         
  12   4   4          0.30         -3.61        12.88 o                         
  14   4   4        321.73        313.40        18.58 o                         
  16   4   4        428.16        423.36        28.44 o                         
  18   4   4        295.28        287.99        22.69 o                         
  20   4   4          1.15         -1.90        20.68 o                         
 -23   5   4        613.18        680.11        35.61 o                         
 -21   5   4        382.05        447.29        24.43 o                         
 -19   5   4        637.87        648.53        16.82 o                         
 -17   5   4        136.82        142.97        13.25 o                         
 -15   5   4        752.79        799.21        30.05 o                         
 -13   5   4        446.19        467.72        29.06 o                         
 -11   5   4       1006.72        991.54        28.21 o                         
  -9   5   4        500.18        492.70        16.18 o                         
  -7   5   4        110.37        109.74        19.46 o                         
  -5   5   4        794.30        824.66        23.67 o                         
  -3   5   4       2684.04       2589.52        31.25 o                         
  -1   5   4       1786.95       1744.96        27.30 o                         
   1   5   4        116.63        116.77        19.94 o                         
   3   5   4         37.70         35.69        17.83 o                         
   5   5   4       1512.89       1430.24        26.59 o                         
   7   5   4       1321.31       1273.16        26.00 o                         
   9   5   4         71.79         86.11        22.93 o                         
  11   5   4        241.37        222.48        25.63 o                         
  13   5   4          5.65          5.88        18.58 o                         
  15   5   4        811.65        811.96        68.67 o                         
 -16   6   4          2.21          0.41        15.26 o                         
 -14   6   4        287.06        297.56        15.76 o                         
 -12   6   4        305.02        306.18        18.81 o                         
 -10   6   4        199.33        215.42        19.57 o                         
  -8   6   4        316.69        357.29        28.85 o                         
  -6   6   4        357.51        372.64        25.56 o                         
  -4   6   4        137.59        134.37        24.04 o                         
  -2   6   4        710.94        721.24        27.22 o                         
   0   6   4        438.97        471.32        27.04 o                         
   2   6   4          9.18         13.09        21.90 o                         
   4   6   4        296.11        294.56        27.48 o                         
   6   6   4        247.66        218.19        27.15 o                         
   8   6   4        842.54        783.27        31.36 o                         
  10   6   4         19.36         11.98        19.70 o                         
 -33   1   5          1.52          4.61        14.06 o                         
 -31   1   5         59.27         70.87        14.12 o                         
 -29   1   5        320.32        298.68        11.93 o                         
 -27   1   5        223.35        220.24         8.76 o                         
 -25   1   5        447.16        459.58        17.76 o                         
 -23   1   5        187.75        197.84         7.52 o                         
 -21   1   5       1417.35       1431.30        45.69 o                         
 -19   1   5        694.53        690.96        14.50 o                         
 -17   1   5        204.80        197.67         6.05 o                         
 -15   1   5         32.66         45.04         6.73 o                         
 -13   1   5       2102.80       2300.92        31.74 o                         
 -11   1   5        190.04        202.69         7.35 o                         
  -9   1   5         13.28         56.68         6.42 o                         
  -7   1   5        124.06        105.88         6.24 o                         
  -5   1   5       3978.59       4176.77        74.51 o                         
  -3   1   5        586.06        602.13         9.94 o                         
  -1   1   5       6330.25       6065.92        27.33 o                         
   1   1   5        932.74        803.04        15.03 o                         
   3   1   5       1265.81       1222.33        45.79 o                         
   5   1   5         33.88         45.97        14.02 o                         
   9   1   5        883.46        924.67        21.49 o                         
  11   1   5        148.38        133.30        16.39 o                         
  13   1   5        105.27         99.69        11.82 o                         
  15   1   5          0.13          5.91        12.04 o                         
  17   1   5        331.11        346.04        13.84 o                         
  19   1   5        104.07         91.89        18.60 o                         
  21   1   5         27.50         20.53        16.44 o                         
  23   1   5         91.24         99.45        18.53 o                         
 -32   2   5        334.81        301.38        16.10 o                         
 -30   2   5        201.92        182.96        13.72 o                         
 -28   2   5        648.49        629.44        12.72 o                         
 -26   2   5         86.44        104.32        11.54 o                         
 -24   2   5         12.19         18.23        10.25 o                         
 -22   2   5         42.18         41.64         8.55 o                         
 -20   2   5       1441.67       1498.24        27.68 o                         
 -18   2   5       2829.63       2902.72       116.73 o                         
 -16   2   5         11.45          9.69         6.29 o                         
 -14   2   5        209.19        235.69         8.96 o                         
 -12   2   5        761.06        712.07        21.25 o                         
 -10   2   5      19700.76      18998.08       510.58 o                         
  -8   2   5        887.55        806.82        20.46 o                         
  -6   2   5       1656.59       1670.63        42.49 o                         
  -4   2   5         64.46         65.71         6.78 o                         
  -2   2   5       8574.18       7674.88       278.65 o                         
   0   2   5        756.00        587.43        15.20 o                         
   2   2   5         17.09         51.02        10.76 o                         
   4   2   5        332.24        383.67        38.57 o                         
   6   2   5       1417.08       1317.66       191.46 o                         
   8   2   5        412.37        442.88        19.60 o                         
  10   2   5        915.22        951.41        23.67 o                         
  12   2   5       3506.31       3793.36        36.91 o                         
  14   2   5        594.51        628.07        42.05 o                         
  16   2   5       2020.13       2170.65        49.93 o                         
  18   2   5        504.21        551.93        17.31 o                         
  20   2   5        816.67        810.21        30.16 o                         
  22   2   5          0.03         -3.81        19.63 o                         
 -29   3   5       1770.41       1743.52        58.08 o                         
 -27   3   5        723.30        752.48        32.42 o                         
 -25   3   5          0.04         -0.16        11.65 o                         
 -23   3   5       1051.54       1005.13        24.57 o                         
 -21   3   5        370.62        395.85        11.37 o                         
 -19   3   5       1291.77       1336.51        64.75 o                         
 -17   3   5       1477.03       1384.05        47.81 o                         
 -15   3   5        126.82        119.19         8.10 o                         
 -13   3   5       1427.08       1330.33        36.53 o                         
 -11   3   5        330.84        309.62         9.85 o                         
  -9   3   5       5543.70       5173.34       140.70 o                         
  -7   3   5        345.77        331.55        10.56 o                         
  -5   3   5         87.52         69.91         9.85 o                         
  -3   3   5       2476.22       2159.49        42.76 o                         
  -1   3   5       3524.00       3276.70        29.70 o                         
   1   3   5       1420.45       1245.60        22.52 o                         
   3   3   5         92.75        100.01        12.17 o                         
   5   3   5        117.62        110.84        11.98 o                         
   7   3   5       2605.37       2533.72       172.46 o                         
   9   3   5       1082.08       1106.06       116.40 o                         
  11   3   5       1458.56       1426.15       206.02 o                         
  13   3   5         52.14         52.48        21.27 o                         
  15   3   5        256.44        300.41        16.59 o                         
  17   3   5        860.99        942.32        19.87 o                         
  19   3   5        875.29        990.71        21.66 o                         
  21   3   5        169.01        174.17        20.28 o                         
 -26   4   5         98.71         72.72        23.49 o                         
 -24   4   5          0.03         -2.29        12.86 o                         
 -22   4   5        550.90        512.23        13.01 o                         
 -20   4   5       1064.07       1066.54        41.54 o                         
 -18   4   5        937.63        906.38        38.08 o                         
 -16   4   5        118.55         89.32        11.04 o                         
 -14   4   5        331.21        327.19        15.89 o                         
 -12   4   5        213.73        241.21        10.70 o                         
 -10   4   5       1999.86       2034.52        62.77 o                         
  -8   4   5         20.70         22.21         9.77 o                         
  -6   4   5          1.55         11.83         9.44 o                         
  -4   4   5        664.86        647.23        19.64 o                         
  -2   4   5       2816.25       2743.68        29.96 o                         
   0   4   5       1640.34       1490.53        23.97 o                         
   2   4   5        558.37        542.74        20.23 o                         
   4   4   5        237.93        190.74        18.60 o                         
   6   4   5       2844.56       2724.89        29.92 o                         
   8   4   5       1167.22       1011.29        23.82 o                         
  10   4   5         90.98         96.92        15.95 o                         
  12   4   5        323.52        301.50        16.10 o                         
  14   4   5        441.30        434.42        30.79 o                         
  16   4   5        155.52        159.14        15.45 o                         
  18   4   5         54.78         43.73        13.26 o                         
 -23   5   5         74.13         69.33        15.05 o                         
 -21   5   5        265.61        297.59        16.54 o                         
 -19   5   5         14.01         18.53        13.07 o                         
 -17   5   5        103.99         86.71        13.14 o                         
 -15   5   5         80.42         72.61        13.27 o                         
 -13   5   5        525.35        544.58        27.86 o                         
 -11   5   5        253.27        257.48        12.90 o                         
  -9   5   5        788.93        773.18        17.83 o                         
  -7   5   5        199.45        188.89        20.08 o                         
  -5   5   5          5.27         11.84        19.05 o                         
  -3   5   5        538.11        524.10        22.04 o                         
  -1   5   5        210.38        193.18        20.31 o                         
   1   5   5         43.25         44.09        18.53 o                         
   3   5   5          0.19         -2.55        19.23 o                         
   5   5   5        137.59        124.09        22.71 o                         
   7   5   5        195.07        171.80        17.27 o                         
   9   5   5          0.61          2.33        21.53 o                         
  11   5   5        447.02        384.14        27.19 o                         
  13   5   5         26.48         24.88        19.51 o                         
 -16   6   5          4.38          1.66        15.38 o                         
 -14   6   5        130.19        133.90        15.32 o                         
 -12   6   5        148.23        155.68        20.00 o                         
 -10   6   5        103.99        136.63        26.15 o                         
  -8   6   5        100.63        113.51        25.85 o                         
  -6   6   5          9.79          2.66        23.63 o                         
  -4   6   5          8.48          9.21        22.27 o                         
  -2   6   5          8.85          8.95        24.26 o                         
   0   6   5         10.01         13.43        23.08 o                         
   2   6   5          3.52          7.58        22.75 o                         
   4   6   5         11.27         13.20        26.52 o                         
   6   6   5          0.11         -2.00        28.00 o                         
   8   6   5         20.06         21.93        26.48 o                         
 -32   0   6         36.89         42.60        13.47 o                         
 -30   0   6       1205.59       1188.62        68.48 o                         
 -28   0   6       2442.26       2336.95       104.25 o                         
 -26   0   6       1375.54       1364.31        95.54 o                         
 -24   0   6        944.62        920.48        60.33 o                         
 -22   0   6        170.31        188.12        11.67 o                         
 -20   0   6       2289.00       2332.15       164.05 o                         
 -18   0   6        456.04        399.50        19.66 o                         
 -16   0   6        469.29        486.50        10.94 o                         
 -14   0   6      11661.21      11469.47       205.57 o                         
 -12   0   6       3511.31       3624.04        80.67 o                         
 -10   0   6       4352.08       4144.53       206.76 o                         
  -8   0   6      13001.66      12617.06       387.33 o                         
  -6   0   6        104.32        149.71        10.12 o                         
  -4   0   6         85.27        100.41         9.72 o                         
  -2   0   6       3583.22       3117.92        26.63 o                         
   0   0   6        823.02        622.93        16.53 o                         
   2   0   6       4998.68       4464.75        37.99 o                         
   4   0   6          7.37          8.51        13.50 o                         
   6   0   6        507.33        447.32        17.57 o                         
  12   0   6       5774.92       6639.39        40.91 o                         
  14   0   6         69.47         79.04        14.13 o                         
  16   0   6         72.60         63.77        18.75 o                         
  18   0   6       1413.04       1407.20        25.93 o                         
  20   0   6       1319.73       1332.23        27.37 o                         
  22   0   6        334.49        330.07        26.37 o                         
 -33   1   6         54.25         43.14        13.87 o                         
 -31   1   6        375.82        357.70        11.95 o                         
 -29   1   6        646.67        621.20        13.00 o                         
 -27   1   6       2424.36       2403.94        65.09 o                         
 -25   1   6       1148.39       1164.28        47.21 o                         
 -23   1   6          2.16          1.71         8.24 o                         
 -21   1   6        489.72        451.28        15.59 o                         
 -19   1   6       5270.49       5449.05       111.08 o                         
 -17   1   6       1278.50       1345.13        10.65 o                         
 -15   1   6       1961.54       2036.11        30.00 o                         
 -13   1   6       2030.33       2188.38        35.17 o                         
 -11   1   6       1999.19       2008.23        39.18 o                         
  -9   1   6       4700.53       4526.99        80.10 o                         
  -7   1   6        892.54        805.51        19.49 o                         
  -5   1   6       5113.77       5045.18        58.73 o                         
  -3   1   6       1464.94       1401.36        18.97 o                         
  -1   1   6       7024.94       6571.22        53.82 o                         
   1   1   6       2808.54       2431.21        75.80 o                         
   3   1   6       1316.27       1027.27        15.01 o                         
   5   1   6        887.54        802.62        16.14 o                         
   7   1   6       5277.92       4441.00        32.44 o                         
   9   1   6        913.38       1116.78        22.56 o                         
  11   1   6       1330.01       1348.02        24.12 o                         
  13   1   6        367.29        402.97        16.02 o                         
  15   1   6        643.57        644.90        14.07 o                         
  17   1   6        110.79        120.52        13.18 o                         
  19   1   6        614.94        625.44        17.23 o                         
  21   1   6        827.90        890.76        21.26 o                         
 -32   2   6         91.10         83.39        13.70 o                         
 -30   2   6         39.18         39.73        11.47 o                         
 -28   2   6        666.59        646.25        22.36 o                         
 -26   2   6         17.90         18.27         8.51 o                         
 -24   2   6        111.90        104.14         8.47 o                         
 -22   2   6        518.01        487.83        12.96 o                         
 -20   2   6        321.70        338.35        12.28 o                         
 -18   2   6        146.85        160.79         8.01 o                         
 -16   2   6          0.79          1.37         6.32 o                         
 -14   2   6         12.51          5.09         6.77 o                         
 -12   2   6       1092.15       1098.76        41.70 o                         
 -10   2   6       2699.44       2830.50        70.97 o                         
  -8   2   6       2272.68       2317.07        70.41 o                         
  -6   2   6        112.51        110.88         6.70 o                         
  -4   2   6        380.51        312.62         8.31 o                         
  -2   2   6         98.57         72.45         8.76 o                         
   0   2   6          2.05         16.43        10.47 o                         
   2   2   6       3760.21       3562.04        32.12 o                         
   4   2   6          7.66         10.81         7.91 o                         
   6   2   6          5.78         13.52         9.01 o                         
   8   2   6        327.47        326.34        56.35 o                         
  10   2   6         81.32         71.97        10.37 o                         
  12   2   6       2733.98       3009.17        33.92 o                         
  14   2   6          2.30          8.06        19.49 o                         
  16   2   6         52.42         54.71        15.80 o                         
  18   2   6        118.67        116.50        16.97 o                         
  20   2   6        321.44        316.07        19.93 o                         
 -29   3   6        216.74        236.42        15.15 o                         
 -27   3   6        211.14        203.98        11.34 o                         
 -25   3   6         67.50         98.02        17.84 o                         
 -23   3   6          1.67          5.15        10.91 o                         
 -21   3   6        147.94        116.93        10.23 o                         
 -19   3   6          7.02          3.93         9.56 o                         
 -17   3   6         13.41         33.20         8.90 o                         
 -15   3   6        862.42        907.40        20.12 o                         
 -13   3   6         54.76         53.98         8.21 o                         
 -11   3   6         13.19         19.49         7.89 o                         
  -9   3   6       2187.77       2046.44        92.69 o                         
  -7   3   6          0.01         -1.36         8.36 o                         
  -5   3   6        646.77        593.44        35.21 o                         
  -3   3   6        260.40        298.15        16.35 o                         
  -1   3   6         11.47          7.10        14.31 o                         
   1   3   6         17.98         13.83        15.65 o                         
   3   3   6        742.66        668.77        32.82 o                         
   5   3   6         66.45         57.52        11.60 o                         
   7   3   6         24.47         21.86        11.64 o                         
   9   3   6         28.43         29.21        11.09 o                         
  11   3   6          1.41         -0.95        11.67 o                         
  13   3   6          2.38          3.00        13.38 o                         
  15   3   6         13.91          4.88        10.70 o                         
  17   3   6          0.05          4.58        12.79 o                         
  19   3   6         26.46         37.36        15.82 o                         
 -28   4   6        120.36        120.34        19.96 o                         
 -26   4   6        245.49        266.48        16.89 o                         
 -24   4   6         78.98         80.45        13.06 o                         
 -22   4   6        114.75        122.69        13.36 o                         
 -20   4   6        304.19        340.05        12.85 o                         
 -18   4   6        191.66        195.61        11.23 o                         
 -16   4   6       1011.97        952.17        26.76 o                         
 -14   4   6        250.06        243.44        11.26 o                         
 -12   4   6          4.03          3.13        10.10 o                         
 -10   4   6       1326.51       1272.91        32.32 o                         
  -8   4   6       1134.87       1075.28        31.30 o                         
  -6   4   6       1928.34       1768.41        79.10 o                         
  -4   4   6       1526.10       1488.79        23.56 o                         
  -2   4   6        281.57        299.00        18.05 o                         
   0   4   6        511.04        470.58        18.57 o                         
   2   4   6        827.75        723.79        21.79 o                         
   4   4   6         13.71          8.73        13.76 o                         
   6   4   6       1894.27       1730.80        26.56 o                         
   8   4   6        139.02        115.58        21.08 o                         
  10   4   6        340.82        319.66        14.68 o                         
  12   4   6        192.90        191.73        16.35 o                         
  14   4   6          4.00         -0.29        12.37 o                         
  16   4   6        355.97        369.92        16.98 o                         
 -23   5   6         22.80         18.55        16.35 o                         
 -21   5   6         11.89         11.24        15.01 o                         
 -19   5   6        261.23        269.25        16.58 o                         
 -17   5   6        584.47        611.67        25.10 o                         
 -15   5   6        180.43        188.19        13.55 o                         
 -13   5   6        119.25        121.57        12.77 o                         
 -11   5   6       1340.24       1294.85        29.12 o                         
  -9   5   6        218.92        244.79        14.60 o                         
  -7   5   6        148.84        143.43        20.82 o                         
  -5   5   6        499.48        513.78        21.34 o                         
  -3   5   6         25.80         26.33        18.64 o                         
  -1   5   6        851.36        835.42        24.19 o                         
   1   5   6          1.90        -10.25        21.16 o                         
   3   5   6       1005.76        939.80        26.00 o                         
   5   5   6        544.02        486.38        24.89 o                         
   7   5   6        195.41        189.48        25.71 o                         
   9   5   6        719.20        633.84        28.22 o                         
  11   5   6        695.23        581.10        29.52 o                         
 -16   6   6        117.32         93.70        16.64 o                         
 -14   6   6         51.94         60.87        16.47 o                         
 -12   6   6        231.53        296.60        27.78 o                         
 -10   6   6        843.18        910.21        30.29 o                         
  -8   6   6        216.15        196.07        26.45 o                         
  -6   6   6        382.05        385.62        27.56 o                         
  -4   6   6          0.63          3.51        25.63 o                         
  -2   6   6         74.52         39.83        26.85 o                         
   0   6   6       1209.98       1224.67        29.48 o                         
   2   6   6        654.26        679.82        30.18 o                         
   4   6   6         84.66        110.55        28.18 o                         
 -33   1   7         45.70         37.74        12.26 o                         
 -31   1   7        377.52        361.91        14.07 o                         
 -29   1   7         49.34         52.70         9.86 o                         
 -27   1   7        608.71        610.57        12.65 o                         
 -25   1   7        126.32        126.97         9.20 o                         
 -23   1   7        457.19        486.51        12.12 o                         
 -21   1   7          0.01          4.77         6.87 o                         
 -19   1   7        439.51        441.25        12.28 o                         
 -17   1   7        263.84        250.38         7.50 o                         
 -15   1   7       1358.88       1434.51        25.03 o                         
 -13   1   7        259.91        263.06         7.45 o                         
 -11   1   7        541.30        513.46        11.37 o                         
  -9   1   7         69.58         84.96         7.03 o                         
  -7   1   7       2369.10       2320.44        31.95 o                         
  -5   1   7        136.13         83.70         7.08 o                         
  -3   1   7         44.05         53.67         6.35 o                         
  -1   1   7         99.14        123.10        10.40 o                         
   1   1   7        958.90        850.53        14.57 o                         
   3   1   7        313.74        260.39        11.55 o                         
   5   1   7         12.86         18.44        10.25 o                         
   7   1   7       1589.28       1304.41        63.03 o                         
   9   1   7        154.62        160.07        10.01 o                         
  11   1   7       2349.23       2287.02       325.84 o                         
  13   1   7        209.24        232.28        20.19 o                         
  15   1   7         36.14         63.78        14.50 o                         
  17   1   7         12.02         11.54        15.79 o                         
  19   1   7        903.52        999.73        33.73 o                         
 -32   2   7        110.80        109.72        15.21 o                         
 -30   2   7        112.67        116.36        13.82 o                         
 -28   2   7        561.87        551.31        21.96 o                         
 -26   2   7        364.69        372.94        10.20 o                         
 -24   2   7        633.56        648.90        18.09 o                         
 -22   2   7        293.57        272.51        13.08 o                         
 -20   2   7        187.30        175.20         8.67 o                         
 -18   2   7       1066.60       1041.79        28.10 o                         
 -16   2   7        843.32        861.95        15.40 o                         
 -14   2   7       1589.12       1525.26        33.95 o                         
 -12   2   7         72.98         74.17         7.34 o                         
 -10   2   7         12.35          3.39         6.07 o                         
  -8   2   7       3771.19       3724.29        89.57 o                         
  -6   2   7       3875.56       3822.08       137.91 o                         
  -4   2   7        489.30        437.26        12.57 o                         
  -2   2   7         31.84         48.28         8.71 o                         
   0   2   7       1010.73        954.66        33.42 o                         
   2   2   7       6108.10       5689.80       169.18 o                         
   4   2   7        837.72        785.05        15.77 o                         
   6   2   7         15.25         21.13         9.43 o                         
   8   2   7        628.31        621.92        60.07 o                         
  10   2   7        294.18        344.81        30.22 o                         
  12   2   7        706.46        743.91        87.90 o                         
  14   2   7        523.45        485.24        44.20 o                         
  16   2   7          6.19          7.62        11.40 o                         
  18   2   7         25.50         16.88        14.98 o                         
 -29   3   7         11.23         12.47        14.09 o                         
 -27   3   7        511.10        515.36        22.16 o                         
 -25   3   7        943.83        923.01        47.65 o                         
 -23   3   7       1626.59       1514.10        98.11 o                         
 -21   3   7        406.21        378.19        11.50 o                         
 -19   3   7        553.13        543.59        23.06 o                         
 -17   3   7        383.87        444.90        14.35 o                         
 -15   3   7       6763.65       6759.90       287.67 o                         
 -13   3   7         13.86         12.14         7.17 o                         
 -11   3   7       3530.61       3511.68       117.12 o                         
  -9   3   7        525.58        511.98        20.47 o                         
  -7   3   7       3770.58       3598.22       181.10 o                         
  -5   3   7       3076.43       2916.29       201.46 o                         
  -3   3   7        103.13        103.49        15.28 o                         
  -1   3   7         16.07          9.54        15.35 o                         
   1   3   7       1190.26       1193.89        94.33 o                         
   3   3   7       3053.17       2806.75       210.05 o                         
   5   3   7        602.09        585.93        36.11 o                         
   7   3   7        113.91        125.63        10.99 o                         
   9   3   7       1234.38       1183.18       105.23 o                         
  11   3   7       1421.17       1376.12        98.94 o                         
  13   3   7        440.73        445.08        34.62 o                         
  15   3   7        169.90        175.22        13.65 o                         
  17   3   7          1.15         -4.92        14.21 o                         
 -28   4   7        524.20        474.18        22.22 o                         
 -26   4   7        482.81        487.52        20.47 o                         
 -24   4   7        218.22        237.82        13.96 o                         
 -22   4   7        122.86        107.95        13.25 o                         
 -20   4   7        182.00        201.90        11.86 o                         
 -18   4   7       1060.27       1072.88        41.50 o                         
 -16   4   7        312.63        305.28        10.55 o                         
 -14   4   7        992.71        972.85        14.18 o                         
 -12   4   7         12.60         13.00        10.19 o                         
 -10   4   7        160.89        162.86        11.69 o                         
  -8   4   7       2478.51       2239.82        84.63 o                         
  -6   4   7        858.08        811.17        29.68 o                         
  -4   4   7          1.93          2.88        12.21 o                         
  -2   4   7          0.67         -8.73        17.75 o                         
   0   4   7        349.00        319.12        20.31 o                         
   2   4   7       1155.41       1046.50        24.15 o                         
   4   4   7         54.27         69.91        20.16 o                         
   6   4   7        718.28        667.61        23.38 o                         
   8   4   7         23.28         40.87        22.16 o                         
  10   4   7        181.53        168.35        19.38 o                         
  12   4   7        975.70        989.66        45.10 o                         
  14   4   7        625.64        619.03        37.47 o                         
 -23   5   7          1.91         -0.66        15.72 o                         
 -21   5   7          3.90          5.61        15.61 o                         
 -19   5   7        261.18        270.38        14.44 o                         
 -17   5   7          0.70          8.35        14.17 o                         
 -15   5   7         13.91          6.11        13.81 o                         
 -13   5   7        248.46        263.76        14.63 o                         
 -11   5   7         16.38         21.09        14.15 o                         
  -9   5   7          6.90          7.05        13.60 o                         
  -7   5   7        908.42        924.56        23.86 o                         
  -5   5   7         27.67         18.72        21.08 o                         
  -3   5   7         26.54          8.91        19.82 o                         
  -1   5   7          0.04          9.17        21.45 o                         
   1   5   7        835.14        758.38        20.93 o                         
   3   5   7        129.39        118.65        18.05 o                         
   5   5   7         36.89         39.24        24.74 o                         
   7   5   7         68.24         40.24        22.71 o                         
   9   5   7        127.48         91.32        27.59 o                         
 -14   6   7         13.53         11.07        18.73 o                         
 -12   6   7        737.00        775.87        27.81 o                         
 -10   6   7          0.17          4.03        23.97 o                         
  -8   6   7        145.43        137.52        26.63 o                         
  -6   6   7         69.69         85.03        23.63 o                         
  -4   6   7          0.01         -1.48        23.15 o                         
  -2   6   7          2.88          1.26        24.60 o                         
   0   6   7         44.29         21.64        27.74 o                         
   2   6   7          6.04          5.14        29.40 o                         
 -34   0   8        570.28        510.83        42.20 o                         
 -32   0   8       1357.99       1285.79        99.72 o                         
 -30   0   8        901.69        842.34        55.33 o                         
 -28   0   8        137.84        153.01        15.40 o                         
 -26   0   8       2162.24       2068.86       119.86 o                         
 -24   0   8       2539.42       2515.94       105.17 o                         
 -22   0   8        989.10       1037.11        29.46 o                         
 -20   0   8        170.83        169.11         9.72 o                         
 -18   0   8       3705.50       4025.14       111.94 o                         
 -16   0   8       1508.59       1485.48        69.63 o                         
 -14   0   8       1346.00       1208.02        51.10 o                         
 -12   0   8        538.57        484.40        15.26 o                         
 -10   0   8       2511.43       2692.57       111.18 o                         
  -8   0   8        850.95        787.53        20.05 o                         
  -6   0   8      15200.97      14242.77       774.36 o                         
  -4   0   8       2099.98       1931.39        37.13 o                         
  -2   0   8       1278.71       1098.66        21.34 o                         
   0   0   8        126.68        109.85        15.24 o                         
   2   0   8      13886.46      12602.66        56.70 o                         
   4   0   8       2892.71       2536.78        26.33 o                         
   6   0   8         21.74         18.38        16.13 o                         
   8   0   8         64.90         66.76        17.42 o                         
  10   0   8        871.63        722.20        17.68 o                         
  12   0   8        427.94        462.19        68.91 o                         
  14   0   8        543.76        509.31        39.93 o                         
  16   0   8        473.23        474.66        35.54 o                         
  18   0   8          0.48         -9.69        18.10 o                         
 -33   1   8       1059.12        992.32        25.99 o                         
 -31   1   8        247.19        212.78        12.21 o                         
 -29   1   8         93.39         88.65         9.93 o                         
 -27   1   8         23.18         23.59         7.57 o                         
 -25   1   8       1047.60       1074.90        40.83 o                         
 -23   1   8        580.62        578.60        28.07 o                         
 -21   1   8          0.13          1.63         7.82 o                         
 -19   1   8       1425.49       1427.88        55.14 o                         
 -17   1   8       2044.15       2108.02        60.88 o                         
 -15   1   8       1293.79       1270.56        29.81 o                         
 -13   1   8       3263.03       3234.22        37.05 o                         
 -11   1   8        173.90        180.98         6.90 o                         
  -9   1   8         25.56         25.90         6.24 o                         
  -7   1   8       3380.46       3102.79        33.32 o                         
  -5   1   8         59.05         31.99         6.94 o                         
  -3   1   8       2424.68       2224.78        17.05 o                         
  -1   1   8          9.79         16.99         9.55 o                         
   1   1   8         35.04         27.79         8.94 o                         
   3   1   8        959.97        866.99        14.53 o                         
   5   1   8        261.62        244.48        11.95 o                         
   7   1   8       7019.09       6285.19        28.74 o                         
   9   1   8        554.56        483.32        13.73 o                         
  11   1   8        140.22        140.21        11.56 o                         
  13   1   8       1059.52        982.95        82.29 o                         
  15   1   8       1461.61       1427.05        87.51 o                         
  17   1   8        195.42        206.94        12.66 o                         
  19   1   8        203.71        202.27        20.98 o                         
 -32   2   8        239.75        217.55        15.43 o                         
 -30   2   8         17.21         19.89         9.90 o                         
 -28   2   8         81.68         72.07         9.64 o                         
 -26   2   8          3.26          3.39         9.44 o                         
 -24   2   8        518.26        538.39        25.03 o                         
 -22   2   8        452.38        445.36        26.51 o                         
 -20   2   8         82.38        114.31        16.42 o                         
 -18   2   8        397.41        392.02        10.76 o                         
 -16   2   8        245.52        241.93         6.77 o                         
 -14   2   8       3701.26       3564.78        68.86 o                         
 -12   2   8        190.02        181.16         8.03 o                         
 -10   2   8        913.61        948.21        31.63 o                         
  -8   2   8        547.54        532.30        14.02 o                         
  -6   2   8       1297.70       1294.08        20.94 o                         
  -4   2   8        337.42        312.09        10.06 o                         
  -2   2   8        169.20        163.32        11.40 o                         
   0   2   8          5.44          9.50        10.91 o                         
   2   2   8        352.51        334.48        12.75 o                         
   4   2   8        229.55        256.76        13.02 o                         
   6   2   8        493.55        486.79        49.98 o                         
   8   2   8         73.65         74.29        10.67 o                         
  10   2   8        708.11        654.54        42.51 o                         
  12   2   8         46.05         46.19        12.50 o                         
  14   2   8        247.42        254.96        23.12 o                         
  16   2   8         70.57         87.48        13.25 o                         
 -29   3   8          3.88          4.85        12.79 o                         
 -27   3   8        309.47        270.24        13.70 o                         
 -25   3   8          7.61         17.20        10.79 o                         
 -23   3   8         29.71         28.67         9.02 o                         
 -21   3   8        364.98        338.61        18.61 o                         
 -19   3   8        140.32        138.36         9.13 o                         
 -17   3   8         39.85         50.66         8.84 o                         
 -15   3   8       2264.59       2213.92       109.96 o                         
 -13   3   8         18.55         19.57         7.91 o                         
 -11   3   8         86.29         74.52         8.69 o                         
  -9   3   8       1924.90       1837.79        70.10 o                         
  -7   3   8         23.35         19.62         7.97 o                         
  -5   3   8          0.56         -1.20         9.88 o                         
  -3   3   8        408.85        475.35        24.19 o                         
  -1   3   8          1.29          2.20        12.42 o                         
   1   3   8        135.52        134.63        13.27 o                         
   3   3   8        795.38        756.44        44.62 o                         
   5   3   8        351.20        347.65        27.98 o                         
   7   3   8          8.40         13.67        13.13 o                         
   9   3   8         25.48         32.72        14.10 o                         
  11   3   8        409.16        426.76        35.27 o                         
  13   3   8          0.00          0.67        14.72 o                         
  15   3   8          1.71          9.45        14.28 o                         
 -26   4   8          0.28          7.95        14.96 o                         
 -24   4   8        133.74        132.29        14.90 o                         
 -22   4   8        267.90        257.19        15.17 o                         
 -20   4   8        109.55         87.65        10.73 o                         
 -18   4   8         34.78         34.95        11.24 o                         
 -16   4   8         28.26         32.29        11.86 o                         
 -14   4   8         43.84         52.62        11.77 o                         
 -12   4   8        197.91        204.28        12.47 o                         
 -10   4   8        261.50        267.93        12.35 o                         
  -8   4   8          3.67         19.41        13.30 o                         
  -6   4   8        365.19        398.05        16.02 o                         
  -4   4   8        344.89        330.81        20.23 o                         
  -2   4   8        507.25        494.00        20.08 o                         
   0   4   8          4.82          7.73        19.68 o                         
   2   4   8        213.58        211.01        21.42 o                         
   4   4   8        586.04        494.18        21.05 o                         
   6   4   8        340.07        310.80        23.49 o                         
   8   4   8          0.05         -3.59        16.98 o                         
  10   4   8         60.68         61.76        16.49 o                         
  12   4   8         66.38         48.19        20.34 o                         
 -23   5   8        419.67        407.23        17.19 o                         
 -21   5   8         45.83         32.84        15.32 o                         
 -19   5   8         14.12         18.22        13.99 o                         
 -17   5   8        429.13        445.39        19.14 o                         
 -15   5   8       1591.35       1639.02        49.06 o                         
 -13   5   8         13.11         11.46        15.22 o                         
 -11   5   8        471.66        458.61        24.17 o                         
  -9   5   8        151.53        155.57        16.98 o                         
  -7   5   8        551.09        572.59        24.74 o                         
  -5   5   8        918.45        991.06        26.41 o                         
  -3   5   8        628.98        650.12        23.60 o                         
  -1   5   8         57.04         40.50        23.38 o                         
   1   5   8       1873.82       1739.45        30.55 o                         
   3   5   8        104.40        102.79        18.79 o                         
   5   5   8        375.82        368.20        20.79 o                         
   7   5   8        111.66         39.72        27.59 o                         
 -12   6   8        185.07        213.56        25.78 o                         
 -10   6   8         21.46         22.23        27.93 o                         
  -8   6   8        281.25        307.47        28.66 o                         
  -6   6   8        953.29        964.36        31.70 o                         
  -4   6   8          2.99          0.22        27.70 o                         
  -2   6   8         83.94         24.93        29.22 o                         
 -33   1   9        155.44        151.55        12.16 o                         
 -31   1   9         70.70         60.33        12.24 o                         
 -29   1   9        132.56        128.54        10.95 o                         
 -27   1   9        209.88        210.40        12.80 o                         
 -25   1   9        186.83        167.83        13.15 o                         
 -23   1   9        109.14        115.06         7.62 o                         
 -21   1   9        284.42        279.97        10.31 o                         
 -19   1   9       1306.68       1306.14        42.05 o                         
 -17   1   9         12.87         11.72         5.95 o                         
 -15   1   9       1249.52       1211.67        25.11 o                         
 -13   1   9       1456.51       1462.46        43.15 o                         
 -11   1   9        165.43        160.64         7.26 o                         
  -9   1   9          3.30          5.34         6.23 o                         
  -7   1   9        111.57         89.05         6.64 o                         
  -5   1   9        707.50        690.40        19.09 o                         
  -3   1   9        595.41        590.86        13.47 o                         
  -1   1   9         40.12         38.69         9.16 o                         
   1   1   9        116.29        121.57        11.28 o                         
   3   1   9        280.24        246.18        12.12 o                         
   5   1   9        699.22        671.80        14.24 o                         
   7   1   9        124.24        120.24        11.12 o                         
   9   1   9         74.76         58.77        11.76 o                         
  11   1   9          0.03         -1.95        12.14 o                         
  13   1   9        234.09        234.70        12.09 o                         
  15   1   9        110.73        105.89        12.19 o                         
  17   1   9         58.17         29.46        19.33 o                         
 -32   2   9       1272.58       1147.43        64.22 o                         
 -30   2   9        377.07        372.50        13.68 o                         
 -28   2   9        336.73        312.47        14.29 o                         
 -26   2   9        353.89        330.30        22.38 o                         
 -24   2   9       1429.54       1413.84        48.60 o                         
 -22   2   9        336.55        375.49        14.08 o                         
 -20   2   9        975.72       1018.87        42.08 o                         
 -18   2   9          1.36          0.53         7.88 o                         
 -16   2   9       2120.39       2136.61        62.02 o                         
 -14   2   9        112.38        111.65         7.95 o                         
 -12   2   9       1624.38       1554.93        29.39 o                         
 -10   2   9       2524.52       2400.79        72.02 o                         
  -8   2   9        145.28        133.86         8.24 o                         
  -6   2   9        524.45        527.05        20.73 o                         
  -4   2   9       1183.94       1095.43        43.65 o                         
  -2   2   9       2846.52       2504.50        68.43 o                         
   0   2   9         87.00         92.97        12.28 o                         
   2   2   9         69.24         61.87        13.30 o                         
   4   2   9       1018.48        937.21        26.85 o                         
   6   2   9       1992.86       1962.18       167.99 o                         
   8   2   9        430.22        434.65        31.14 o                         
  10   2   9         61.91         34.71        10.77 o                         
  12   2   9          0.54          6.95        13.68 o                         
  14   2   9       1194.79       1191.34        88.90 o                         
 -29   3   9        180.80        190.71        14.59 o                         
 -27   3   9          1.00          3.59        10.84 o                         
 -25   3   9        397.19        413.34        15.95 o                         
 -23   3   9        741.66        793.69        29.34 o                         
 -21   3   9        875.73        928.11        33.37 o                         
 -19   3   9        381.47        384.48        22.55 o                         
 -17   3   9        186.63        195.42         9.60 o                         
 -15   3   9         56.26         59.29         8.11 o                         
 -13   3   9       4172.26       4193.10       145.77 o                         
 -11   3   9       2168.45       2177.07        82.55 o                         
  -9   3   9        378.32        368.78        21.06 o                         
  -7   3   9         46.91         47.45        10.69 o                         
  -5   3   9       1023.40       1012.22       128.46 o                         
  -3   3   9       4121.47       3972.20       403.78 o                         
  -1   3   9         37.49         63.44        14.25 o                         
   1   3   9         50.75         49.46        10.91 o                         
   3   3   9        182.97        239.42        16.30 o                         
   5   3   9        359.83        379.71        32.59 o                         
   7   3   9       1541.53       1605.58       136.45 o                         
   9   3   9        477.18        460.87        28.07 o                         
  11   3   9        106.81        132.27        16.65 o                         
  13   3   9        215.04        180.34        16.90 o                         
 -26   4   9          7.88          1.32        14.77 o                         
 -24   4   9        449.19        430.59        17.85 o                         
 -22   4   9         84.36         99.33        13.54 o                         
 -20   4   9        875.32        770.11        32.08 o                         
 -18   4   9        185.69        206.68        11.52 o                         
 -16   4   9       1747.76       1634.63        32.34 o                         
 -14   4   9         95.39        110.69        12.13 o                         
 -12   4   9       1064.86       1030.69        30.34 o                         
 -10   4   9        299.78        310.17        23.15 o                         
  -8   4   9        149.11        157.70        14.25 o                         
  -6   4   9        351.56        317.75        20.71 o                         
  -4   4   9        357.56        370.50        21.27 o                         
  -2   4   9        818.12        835.24        23.86 o                         
   0   4   9        135.28        124.87        21.23 o                         
   2   4   9          5.39         11.17        15.94 o                         
   4   4   9        847.42        759.26        20.12 o                         
   6   4   9        545.60        499.06        25.52 o                         
   8   4   9        321.51        329.63        20.64 o                         
  10   4   9         32.47         17.78        22.53 o                         
 -21   5   9          9.80          6.21        16.08 o                         
 -19   5   9         31.33         26.71        16.33 o                         
 -17   5   9        466.26        499.18        21.22 o                         
 -15   5   9         79.29         84.07        15.60 o                         
 -13   5   9          2.06          7.14        16.41 o                         
 -11   5   9          0.02          3.66        17.33 o                         
  -9   5   9         39.42         54.11        22.97 o                         
  -7   5   9         10.52         -3.07        23.78 o                         
  -5   5   9        281.08        336.54        18.79 o                         
  -3   5   9        129.70        145.99        22.67 o                         
  -1   5   9          0.76        -12.39        21.71 o                         
   1   5   9        401.84        383.18        27.30 o                         
   3   5   9        346.80        312.98        24.89 o                         
   5   5   9        187.92        179.53        28.66 o                         
 -32   0  10        232.21        213.50        18.41 o                         
 -30   0  10        553.51        525.63        35.47 o                         
 -28   0  10        652.38        662.43        37.71 o                         
 -26   0  10         24.84         21.29        11.06 o                         
 -24   0  10         49.06         40.51        11.00 o                         
 -22   0  10       1455.32       1493.32        78.02 o                         
 -20   0  10       1391.69       1451.15       102.80 o                         
 -18   0  10       1598.44       1627.04       105.78 o                         
 -16   0  10        483.80        499.46        29.85 o                         
 -14   0  10         12.49         23.39        11.65 o                         
 -12   0  10       4534.41       4474.77       362.51 o                         
 -10   0  10         24.82         21.68         8.57 o                         
  -8   0  10        780.14        693.45        41.57 o                         
  -6   0  10         98.94        130.50         9.41 o                         
  -4   0  10        990.41       1003.64        21.60 o                         
  -2   0  10       1353.80       1310.11        20.71 o                         
   0   0  10         15.04         15.79        11.98 o                         
   2   0  10       9837.43       9088.80        47.08 o                         
   4   0  10       1173.42       1187.68        23.04 o                         
   6   0  10       2664.27       2563.63        30.11 o                         
   8   0  10       1052.25        934.21        23.19 o                         
  10   0  10       1481.87       1389.67        28.33 o                         
  12   0  10        106.60        129.35        16.63 o                         
  14   0  10       1831.86       1953.79       152.07 o                         
 -33   1  10        180.16        172.16        12.63 o                         
 -31   1  10        670.30        647.46        30.57 o                         
 -29   1  10        412.83        409.00        14.26 o                         
 -27   1  10        395.99        405.65        10.50 o                         
 -25   1  10          4.28          5.05         9.75 o                         
 -23   1  10       1563.22       1556.30        49.95 o                         
 -21   1  10        626.02        644.70        25.48 o                         
 -19   1  10       1200.19       1209.87        49.63 o                         
 -17   1  10        291.70        287.57         8.64 o                         
 -15   1  10        376.70        341.26        15.25 o                         
 -13   1  10        883.89        855.95        13.68 o                         
 -11   1  10       5190.43       5214.07       205.79 o                         
  -9   1  10        402.55        361.57        15.17 o                         
  -7   1  10          3.25         -0.35         7.00 o                         
  -5   1  10        237.60        224.55         8.35 o                         
  -3   1  10       4356.05       4275.61        60.12 o                         
  -1   1  10       1558.40       1570.33        17.83 o                         
   1   1  10         46.30         51.54        12.15 o                         
   3   1  10         18.60         24.08        10.35 o                         
   5   1  10       1069.41       1037.68        15.41 o                         
   7   1  10        221.66        214.03        15.20 o                         
   9   1  10        551.98        503.64        16.47 o                         
  11   1  10         11.29         17.95        11.90 o                         
  13   1  10         29.61         15.01        14.19 o                         
 -32   2  10         28.68         22.25        11.77 o                         
 -30   2  10        203.82        174.44        10.57 o                         
 -28   2  10         96.11         93.75        10.82 o                         
 -26   2  10        305.38        276.56        10.75 o                         
 -24   2  10         39.38         36.74         8.99 o                         
 -22   2  10        239.77        262.93        13.60 o                         
 -20   2  10        113.83        105.79         9.02 o                         
 -18   2  10        103.83        102.30         7.33 o                         
 -16   2  10        656.79        654.37        18.33 o                         
 -14   2  10       1146.08       1134.14        52.28 o                         
 -12   2  10        636.56        607.78        31.46 o                         
 -10   2  10        412.55        399.99        14.83 o                         
  -8   2  10        271.57        285.02        17.49 o                         
  -6   2  10          1.36          1.19         7.57 o                         
  -4   2  10          0.41          6.37        10.08 o                         
  -2   2  10       1853.83       1661.79        48.79 o                         
   0   2  10         10.91         20.30        12.77 o                         
   2   2  10        495.35        487.92        15.62 o                         
   4   2  10        639.53        622.41        16.86 o                         
   6   2  10         13.16          3.90        10.63 o                         
   8   2  10        233.29        239.69        12.50 o                         
  10   2  10        352.90        345.32        28.00 o                         
  12   2  10         58.22         63.91        13.49 o                         
 -29   3  10          0.04          6.43        12.16 o                         
 -27   3  10          0.39          8.11        11.50 o                         
 -25   3  10          0.36          0.04         9.26 o                         
 -23   3  10        147.99        161.73         9.99 o                         
 -21   3  10          6.11          7.42         9.05 o                         
 -19   3  10        106.42         89.75         9.85 o                         
 -17   3  10         18.89         20.76         9.40 o                         
 -15   3  10        631.86        676.39        28.54 o                         
 -13   3  10         49.82         37.39         8.92 o                         
 -11   3  10          0.37          2.83         8.54 o                         
  -9   3  10        179.38        177.58        10.12 o                         
  -7   3  10        223.28        209.41        21.58 o                         
  -5   3  10         14.87         17.62        14.61 o                         
  -3   3  10        112.81        120.55        12.58 o                         
  -1   3  10        129.19         90.49        14.25 o                         
   1   3  10          5.02          4.40        13.22 o                         
   3   3  10        147.15        127.36        14.04 o                         
   5   3  10        112.85         96.14        12.48 o                         
   7   3  10          1.36          3.00        15.08 o                         
   9   3  10         21.57         18.59        15.07 o                         
  11   3  10         75.68         81.79        17.83 o                         
 -26   4  10          8.70          5.84        16.30 o                         
 -24   4  10          4.67          2.66        15.04 o                         
 -22   4  10        133.34        137.16        14.53 o                         
 -20   4  10       2534.69       2420.37        70.89 o                         
 -18   4  10        110.19        112.60        13.20 o                         
 -16   4  10         17.43         11.22        12.69 o                         
 -14   4  10        106.35        110.34        12.11 o                         
 -12   4  10        239.20        223.13        13.00 o                         
 -10   4  10        508.20        522.39        29.20 o                         
  -8   4  10         11.58         16.46        14.39 o                         
  -6   4  10          4.41          5.44        19.71 o                         
  -4   4  10        498.87        512.41        18.35 o                         
  -2   4  10         15.98         19.64        15.98 o                         
   0   4  10        511.80        483.64        24.23 o                         
   2   4  10          0.81         15.50        24.19 o                         
   4   4  10         87.51         89.55        22.64 o                         
   6   4  10        512.81        453.35        28.59 o                         
 -19   5  10        253.68        225.99        14.20 o                         
 -17   5  10        413.50        411.08        23.46 o                         
 -15   5  10          1.15          4.47        15.02 o                         
 -13   5  10        610.61        589.72        35.21 o                         
 -11   5  10        728.37        723.24        25.93 o                         
  -9   5  10         68.88         51.15        25.48 o                         
  -7   5  10         18.81         11.02        18.16 o                         
  -5   5  10          0.38          2.70        22.41 o                         
  -3   5  10        532.65        540.86        21.53 o                         
  -1   5  10        315.27        324.60        27.96 o                         
   1   5  10        141.83        134.08        25.48 o                         
 -31   1  11        373.47        326.26        18.79 o                         
 -29   1  11        338.81        302.74        11.40 o                         
 -27   1  11         27.96         28.28         9.16 o                         
 -25   1  11         65.86         65.14         9.04 o                         
 -23   1  11        111.93        114.33         8.96 o                         
 -21   1  11        566.15        577.94        25.44 o                         
 -19   1  11        210.93        229.23         9.32 o                         
 -17   1  11        132.97        136.37         8.64 o                         
 -15   1  11       1595.25       1644.28        69.18 o                         
 -13   1  11         31.01         35.02         8.26 o                         
 -11   1  11       1116.63       1099.67        31.27 o                         
  -9   1  11        247.80        240.68         9.82 o                         
  -7   1  11       1063.29       1008.55        43.27 o                         
  -5   1  11         40.63         40.67        11.85 o                         
  -3   1  11       1469.65       1417.69        16.08 o                         
  -1   1  11        633.35        614.12        14.75 o                         
   1   1  11          2.11          3.92        10.73 o                         
   3   1  11         70.97         78.64        14.25 o                         
   5   1  11         44.36         35.74        12.34 o                         
   7   1  11         23.05         14.50        15.75 o                         
   9   1  11        169.72        160.44        13.07 o                         
  11   1  11        261.44        256.14        15.23 o                         
 -30   2  11        496.91        503.02        19.87 o                         
 -28   2  11        249.09        274.76        17.15 o                         
 -26   2  11        441.95        418.65        17.29 o                         
 -24   2  11        665.14        637.57        29.92 o                         
 -22   2  11        434.57        437.99        17.91 o                         
 -20   2  11       1228.07       1231.28        53.83 o                         
 -18   2  11       2352.66       2443.75        97.49 o                         
 -16   2  11        414.21        439.46        17.02 o                         
 -14   2  11       1253.20       1229.64        40.77 o                         
 -12   2  11        355.29        332.96        11.98 o                         
 -10   2  11        571.91        568.96        21.12 o                         
  -8   2  11       1260.76       1211.26        33.96 o                         
  -6   2  11         12.07          2.34         8.97 o                         
  -4   2  11         52.18         46.03        11.07 o                         
  -2   2  11         40.98         73.44        13.33 o                         
   0   2  11       1041.14        999.95        65.37 o                         
   2   2  11       1496.32       1470.82        28.76 o                         
   4   2  11         36.05         42.98        14.80 o                         
   6   2  11        297.35        330.27        25.84 o                         
   8   2  11        659.76        659.53        60.77 o                         
  10   2  11        691.81        721.25        71.40 o                         
 -29   3  11        805.59        760.88        27.68 o                         
 -27   3  11        291.33        307.84        18.04 o                         
 -25   3  11         68.39         62.51        11.13 o                         
 -23   3  11         13.49         14.13        10.71 o                         
 -21   3  11       1169.04       1170.73        51.77 o                         
 -19   3  11        397.80        417.76        11.57 o                         
 -17   3  11        723.56        739.20        30.94 o                         
 -15   3  11        169.20        169.67        11.01 o                         
 -13   3  11        153.44        172.64         9.92 o                         
 -11   3  11       1173.73       1203.36        53.26 o                         
  -9   3  11        721.94        697.94        44.05 o                         
  -7   3  11        823.54        860.97        30.48 o                         
  -5   3  11         28.19         28.82        14.15 o                         
  -3   3  11        317.80        329.82        15.88 o                         
  -1   3  11       1378.06       1357.46        84.16 o                         
   1   3  11       1147.94       1243.11        79.88 o                         
   3   3  11        329.49        392.46        26.18 o                         
   5   3  11        629.38        629.72        46.65 o                         
   7   3  11         24.06         14.24        16.28 o                         
   9   3  11        727.75        691.36        31.55 o                         
 -24   4  11          3.24          7.89        13.25 o                         
 -22   4  11        703.38        700.00        15.93 o                         
 -20   4  11         54.77         84.36        14.25 o                         
 -18   4  11        157.88        152.39        12.59 o                         
 -16   4  11        356.44        368.17        19.02 o                         
 -14   4  11         37.32         36.70        12.67 o                         
 -12   4  11         31.97         30.95        15.01 o                         
 -10   4  11        830.61        856.24        58.05 o                         
  -8   4  11       1355.54       1383.71        27.11 o                         
  -6   4  11          0.77          3.11        22.38 o                         
  -4   4  11        141.87        137.26        23.86 o                         
  -2   4  11        638.78        677.01        24.56 o                         
   0   4  11        296.50        325.78        20.01 o                         
   2   4  11        133.52        128.38        19.90 o                         
   4   4  11         14.75          1.07        28.22 o                         
 -17   5  11        248.88        250.95        34.06 o                         
 -15   5  11         19.91         20.77        18.82 o                         
 -13   5  11        163.06        138.82        17.66 o                         
 -11   5  11        288.98        285.83        27.81 o                         
  -9   5  11          5.14          5.99        19.20 o                         
  -7   5  11          0.30          4.81        19.27 o                         
  -5   5  11         17.78         32.29        24.74 o                         
  -3   5  11         31.06         22.38        28.37 o                         
 -32   0  12        282.40        266.04        27.63 o                         
 -30   0  12        111.77        117.22        14.82 o                         
 -28   0  12        996.58       1031.74        62.66 o                         
 -26   0  12        511.10        531.12        23.26 o                         
 -24   0  12       1049.96       1064.60        68.80 o                         
 -22   0  12        133.48        139.05        13.59 o                         
 -20   0  12       2181.74       2190.96       189.56 o                         
 -18   0  12       1378.50       1354.37        82.28 o                         
 -16   0  12       2214.43       2279.40       161.78 o                         
 -14   0  12         21.35          9.28         9.93 o                         
 -12   0  12        158.68        172.70        15.98 o                         
 -10   0  12       1350.24       1302.55        76.36 o                         
  -8   0  12       2182.39       2155.00       143.03 o                         
  -6   0  12        886.59        932.81        21.19 o                         
  -4   0  12         18.49         23.93        13.46 o                         
  -2   0  12        298.37        310.65        20.08 o                         
   0   0  12       2061.58       2047.14        28.18 o                         
   2   0  12         52.06         61.55        15.28 o                         
   4   0  12        702.43        639.21        20.42 o                         
   6   0  12         43.06         41.80        24.78 o                         
   8   0  12        211.42        191.37        27.11 o                         
  10   0  12        276.65        279.81        26.93 o                         
 -31   1  12        207.72        180.24        26.32 o                         
 -29   1  12        102.72         95.88        11.79 o                         
 -27   1  12        292.32        290.73        14.08 o                         
 -25   1  12        430.76        460.70        21.13 o                         
 -23   1  12        160.63        160.74         9.51 o                         
 -21   1  12       1085.28       1152.54        43.14 o                         
 -19   1  12        271.51        267.94         9.45 o                         
 -17   1  12       1509.38       1605.83        56.12 o                         
 -15   1  12        687.86        712.27        36.45 o                         
 -13   1  12         10.12          7.12         7.76 o                         
 -11   1  12          1.01         -0.17         8.32 o                         
  -9   1  12        602.38        590.83        18.89 o                         
  -7   1  12       2404.96       2361.83        66.82 o                         
  -5   1  12          2.19         -2.11        12.27 o                         
  -3   1  12       1421.83       1482.60        51.30 o                         
  -1   1  12       1182.88       1236.82        66.65 o                         
   1   1  12       1525.60       1478.01        76.66 o                         
   3   1  12        382.38        384.01        26.17 o                         
   5   1  12        333.19        340.20        14.99 o                         
   7   1  12         19.97         18.43        15.88 o                         
   9   1  12       1298.10       1339.36        65.42 o                         
 -30   2  12         15.29         12.77        13.58 o                         
 -28   2  12        519.75        486.83        20.47 o                         
 -26   2  12        193.68        192.46        14.35 o                         
 -24   2  12          1.88          3.75        10.23 o                         
 -22   2  12          0.00         -3.87         8.82 o                         
 -20   2  12        202.80        201.52        10.55 o                         
 -18   2  12        365.89        372.96        14.97 o                         
 -16   2  12       1081.25       1084.97        51.45 o                         
 -14   2  12        192.05        189.05         8.57 o                         
 -12   2  12         64.62         60.99         8.72 o                         
 -10   2  12        192.55        205.28         9.24 o                         
  -8   2  12        760.39        761.38        39.85 o                         
  -6   2  12         59.92         86.83        13.70 o                         
  -4   2  12        286.25        292.12        13.13 o                         
  -2   2  12         25.06         13.24        14.39 o                         
   0   2  12        257.03        265.75        15.68 o                         
   2   2  12         92.95        115.84        15.67 o                         
   4   2  12        286.69        297.42        17.25 o                         
   6   2  12        187.26        207.71        32.27 o                         
   8   2  12          4.10          3.79        14.58 o                         
 -27   3  12          6.02          8.15        12.76 o                         
 -25   3  12        175.64        186.25        12.54 o                         
 -23   3  12        236.44        233.70        12.17 o                         
 -21   3  12         71.86         67.80        11.15 o                         
 -19   3  12         41.61         41.68        10.14 o                         
 -17   3  12          3.93         -0.61        10.59 o                         
 -15   3  12         42.86         38.84        10.06 o                         
 -13   3  12          6.87          0.25        10.19 o                         
 -11   3  12          2.56          4.67        10.80 o                         
  -9   3  12        144.64        138.13        11.41 o                         
  -7   3  12         72.09         66.46        13.47 o                         
  -5   3  12         31.86         32.05        14.24 o                         
  -3   3  12         83.04         66.56        17.09 o                         
  -1   3  12         50.00         35.00        16.61 o                         
   1   3  12        150.08        163.87        16.25 o                         
   3   3  12         35.23         37.22        16.15 o                         
   5   3  12          5.87          0.86        17.54 o                         
 -24   4  12         32.78         27.85        25.37 o                         
 -22   4  12        191.75        219.68        14.24 o                         
 -20   4  12        127.48        114.97        13.78 o                         
 -18   4  12        798.44        803.33        50.54 o                         
 -16   4  12        388.97        404.97        29.80 o                         
 -14   4  12          1.45         -1.67        12.93 o                         
 -12   4  12          0.12         -1.83        12.96 o                         
 -10   4  12          0.12          3.66        17.49 o                         
  -8   4  12        631.05        646.46        24.93 o                         
  -6   4  12        116.75        127.83        19.20 o                         
  -4   4  12         10.27          9.84        25.82 o                         
  -2   4  12          0.26          4.66        23.93 o                         
   0   4  12         25.01         32.88        28.07 o                         
 -31   1  13        103.54         84.89        12.20 o                         
 -29   1  13         31.86         25.93        12.72 o                         
 -27   1  13        235.32        235.27        11.66 o                         
 -25   1  13        225.85        235.99        11.49 o                         
 -23   1  13        421.29        443.79        19.22 o                         
 -21   1  13        107.56        108.10        10.35 o                         
 -19   1  13        914.45        923.01        49.36 o                         
 -17   1  13        240.64        250.17        15.85 o                         
 -15   1  13          0.32         -4.08         9.11 o                         
 -13   1  13        235.63        224.08         9.14 o                         
 -11   1  13          0.46          3.65         8.43 o                         
  -9   1  13        251.28        257.12        11.87 o                         
  -7   1  13         25.15         20.68        11.61 o                         
  -5   1  13        120.21        124.54        13.63 o                         
  -3   1  13       1355.43       1332.21        81.48 o                         
  -1   1  13          1.30          4.96        14.25 o                         
   1   1  13        672.84        681.52        17.21 o                         
   3   1  13        192.61        194.11        14.82 o                         
   5   1  13        282.77        276.81        17.56 o                         
   7   1  13          3.44         -6.30        17.18 o                         
 -28   2  13         65.87         47.69        11.77 o                         
 -26   2  13        451.29        438.73        19.58 o                         
 -24   2  13         77.73        100.30        11.10 o                         
 -22   2  13        223.60        233.57        11.85 o                         
 -20   2  13        187.84        190.28        14.17 o                         
 -18   2  13         86.84         97.38        10.37 o                         
 -16   2  13       1772.48       1780.86        66.69 o                         
 -14   2  13        516.14        518.33        27.59 o                         
 -12   2  13        295.14        292.82        19.13 o                         
 -10   2  13          3.15          4.71         9.27 o                         
  -8   2  13       1772.18       1834.70        86.92 o                         
  -6   2  13       1554.84       1593.45        81.13 o                         
  -4   2  13          9.93          7.54        15.60 o                         
  -2   2  13         14.04         11.92        15.30 o                         
   0   2  13        425.28        456.28        17.47 o                         
   2   2  13        115.64        102.58        18.22 o                         
   4   2  13        242.05        225.49        20.06 o                         
 -25   3  13        955.91       1007.52        60.35 o                         
 -23   3  13         73.46         73.31        12.89 o                         
 -21   3  13         18.49         16.96        11.86 o                         
 -19   3  13        177.46        175.83        11.96 o                         
 -17   3  13        281.06        309.80        15.75 o                         
 -15   3  13        838.75        858.98        52.47 o                         
 -13   3  13        552.66        573.57        29.12 o                         
 -11   3  13         16.18         17.56        13.53 o                         
  -9   3  13        331.44        369.66        23.80 o                         
  -7   3  13        508.10        622.30        19.79 o                         
  -5   3  13        765.86        822.97        54.76 o                         
  -3   3  13        285.39        289.31        31.27 o                         
  -1   3  13        114.65        103.75        16.73 o                         
   1   3  13        278.65        328.47        20.71 o                         
 -20   4  13         82.09         67.15        14.63 o                         
 -18   4  13        305.05        298.32        18.64 o                         
 -16   4  13        704.59        712.09        44.89 o                         
 -14   4  13         26.74         26.28        13.93 o                         
 -12   4  13          0.06         -4.22        14.59 o                         
 -10   4  13          2.57         -1.11        18.94 o                         
  -8   4  13        212.79        229.95        25.19 o                         
  -6   4  13        373.31        426.79        26.41 o                         
  -4   4  13         46.72         47.53        28.52 o                         
 -30   0  14        194.38        191.21        20.31 o                         
 -28   0  14          3.00          5.81        18.90 o                         
 -26   0  14       1445.19       1426.13        98.44 o                         
 -24   0  14        496.28        448.92        39.93 o                         
 -22   0  14        569.34        616.92        57.51 o                         
 -20   0  14       2007.86       2030.65       178.59 o                         
 -18   0  14         93.17        109.93        14.30 o                         
 -16   0  14        326.98        329.37        25.47 o                         
 -14   0  14        550.67        576.37        58.70 o                         
 -12   0  14       2886.31       2868.83       212.71 o                         
 -10   0  14          0.11         -2.66        14.47 o                         
  -8   0  14         32.36         37.54        19.20 o                         
  -6   0  14       1438.21       1502.03        24.19 o                         
  -4   0  14        922.55        953.70        25.15 o                         
  -2   0  14        205.35        223.25        24.34 o                         
   0   0  14         35.40         31.48        25.34 o                         
   2   0  14         11.00          6.29        26.22 o                         
   4   0  14       1209.42       1181.95        30.70 o                         
 -29   1  14         94.91        101.51        13.08 o                         
 -27   1  14         10.20          2.75        11.69 o                         
 -25   1  14        995.11        977.04        32.24 o                         
 -23   1  14        830.11        859.46        38.33 o                         
 -21   1  14        712.04        741.86        27.60 o                         
 -19   1  14        531.06        523.15        19.09 o                         
 -17   1  14        138.63        146.98         9.95 o                         
 -15   1  14        724.34        740.23        45.51 o                         
 -13   1  14        791.29        823.31        46.83 o                         
 -11   1  14         23.59         21.20         9.94 o                         
  -9   1  14        174.11        175.92        12.54 o                         
  -7   1  14         24.85         39.72        14.95 o                         
  -5   1  14       1163.86       1195.00        19.06 o                         
  -3   1  14         69.56         76.40        13.41 o                         
  -1   1  14        396.75        419.85        15.27 o                         
   1   1  14        341.34        369.60        18.36 o                         
   3   1  14        234.71        270.43        18.64 o                         
 -28   2  14        206.65        180.86        19.76 o                         
 -26   2  14        274.85        282.72        12.94 o                         
 -24   2  14         22.79         19.90        12.11 o                         
 -22   2  14        203.61        218.17        12.02 o                         
 -20   2  14          0.08          8.53        10.69 o                         
 -18   2  14         19.39         19.30        10.37 o                         
 -16   2  14          1.42          5.61        11.57 o                         
 -14   2  14         84.24         88.44        10.49 o                         
 -12   2  14        335.20        330.02        18.00 o                         
 -10   2  14         32.39         37.53        12.63 o                         
  -8   2  14        360.96        370.14        17.00 o                         
  -6   2  14        323.52        319.91        17.92 o                         
  -4   2  14        600.03        585.49        38.11 o                         
  -2   2  14         89.03         93.40        15.94 o                         
   0   2  14          1.94          1.26        18.28 o                         
 -23   3  14        312.12        322.97        20.27 o                         
 -21   3  14         17.26          9.67        13.17 o                         
 -19   3  14          0.16         -1.83        12.11 o                         
 -17   3  14          1.16         -0.34        11.44 o                         
 -15   3  14         65.73         90.04        12.68 o                         
 -13   3  14          0.64          1.52        13.82 o                         
 -11   3  14          0.02         -1.53        17.98 o                         
  -9   3  14        117.11        118.95        15.84 o                         
  -7   3  14         22.76         21.19        18.92 o                         
  -5   3  14         38.07         48.98        19.56 o                         
  -3   3  14        350.88        356.52        22.49 o                         
 -14   4  14        425.99        463.10        23.38 o                         
 -12   4  14        119.20        150.28        47.79 o                         
 -27   1  15         67.44         54.19        12.38 o                         
 -25   1  15         69.10         58.75        13.54 o                         
 -23   1  15         34.20         35.31        12.68 o                         
 -21   1  15        207.84        231.18        10.23 o                         
 -19   1  15        211.08        221.26        11.04 o                         
 -17   1  15          0.02          5.36        11.46 o                         
 -15   1  15         44.13         38.25         9.82 o                         
 -13   1  15        247.37        251.24        11.03 o                         
 -11   1  15        394.43        405.29        25.39 o                         
  -9   1  15         16.28          9.81        14.03 o                         
  -7   1  15         55.37         41.51        16.96 o                         
  -5   1  15        246.66        254.66        15.94 o                         
  -3   1  15          8.25          4.37        14.90 o                         
  -1   1  15         38.95         33.54        19.02 o                         
 -24   2  15        148.88        160.49        14.60 o                         
 -22   2  15        325.03        364.42        23.99 o                         
 -20   2  15        214.51        241.79        15.77 o                         
 -18   2  15         95.18         94.32        13.29 o                         
 -16   2  15          0.62          4.68        11.76 o                         
 -14   2  15        644.91        642.52        31.86 o                         
 -12   2  15        224.15        266.72        62.27 o                         
 -10   2  15        138.44        164.50        18.59 o                         
  -8   2  15        522.21        529.31        21.75 o                         
  -6   2  15        195.43        227.61        19.12 o                         
  -4   2  15       1003.85       1081.97        49.40 o                         
 -19   3  15         18.44         14.62        14.58 o                         
 -17   3  15         23.40         24.01        14.47 o                         
 -15   3  15          0.95          2.17        14.35 o                         
 -13   3  15       1042.25       1011.03        28.31 o                         
 -11   3  15        649.61        743.29        36.84 o                         
  -9   3  15         91.75         96.59        18.25 o                         
 -24   0  16       1643.78       1555.71       177.00 o                         
 -22   0  16        172.65        181.56        19.60 o                         
 -20   0  16        174.55        188.82        19.73 o                         
 -18   0  16        581.07        607.14        41.33 o                         
 -16   0  16         22.03         16.11        14.75 o                         
 -14   0  16        429.64        458.25        39.28 o                         
 -12   0  16         18.45         10.36        23.19 o                         
 -10   0  16        905.12        960.66        24.30 o                         
  -8   0  16        384.33        428.79        28.66 o                         
  -6   0  16        179.01        218.96        21.75 o                         
 -23   1  16        106.01        117.81        13.49 o                         
 -21   1  16        305.48        323.37        13.26 o                         
 -19   1  16        242.14        260.50        14.54 o                         
 -17   1  16        628.07        633.60        73.51 o                         
 -15   1  16          4.10          3.32        11.76 o                         
 -13   1  16        166.93        159.32        33.14 o                         
 -11   1  16        802.77        903.94        38.76 o                         
  -9   1  16        368.33        402.89        35.23 o                         
  -7   1  16         35.76         47.12        17.77 o                         
 -20   2  16        388.82        408.88        19.47 o                         
 -18   2  16         71.61         67.05        13.59 o                         
 -16   2  16         10.84         10.03        13.08 o                         
 -14   2  16        100.93         78.78        16.20 o                         
 -12   2  16        109.53        133.69        17.09 o                         
 -10   2  16        440.42        494.72        21.65 o                         
                                                                                
