# Supplementary material for: Crystal structure of 4-carbamoylpyridinium chloride
Source: Acta Crystallogr E Crystallogr Commun. 2016 Mar 4;72(Pt 4):436–9. doi: 10.1107/S2056989016003340 (PMC4910348; doi:10.1107/S2056989016003340)
Supplement: Supplementary file 3 [file e-72-00436-Isup3.mol]

4-carbamoylpyridinium chloride
  Mrv1581701201610162D          

 10  9  0  0  0  0            999 V2000
    0.0000   -1.4667    0.0000 N   0  3  0  0  0  0  0  0  0  0  0  0
   -0.7145   -1.0542    0.0000 C   0  0  0  0  0  0  0  0  0  0  0  0
   -0.7145   -0.2292    0.0000 C   0  0  0  0  0  0  0  0  0  0  0  0
   -0.0000    0.1833    0.0000 C   0  0  0  0  0  0  0  0  0  0  0  0
    0.7145   -0.2292    0.0000 C   0  0  0  0  0  0  0  0  0  0  0  0
    0.7145   -1.0542    0.0000 C   0  0  0  0  0  0  0  0  0  0  0  0
    2.0895   -0.7143    0.0000 Cl  0  5  0  0  0  0  0  0  0  0  0  0
    0.0000    1.0083    0.0000 C   0  0  0  0  0  0  0  0  0  0  0  0
   -0.7145    1.4208    0.0000 O   0  0  0  0  0  0  0  0  0  0  0  0
    0.7145    1.4208    0.0000 N   0  0  0  0  0  0  0  0  0  0  0  0
  1  2  2  0  0  0  0
  2  3  1  0  0  0  0
  3  4  2  0  0  0  0
  4  5  1  0  0  0  0
  5  6  2  0  0  0  0
  1  6  1  0  0  0  0
  8  9  2  0  0  0  0
  8 10  1  0  0  0  0
  4  8  1  0  0  0  0
M  CHG  2   1   1   7  -1
M  END
