# Supplementary material for: Crystal structure of 4-carbamoylpyridinium chloride
Source: Acta Crystallogr E Crystallogr Commun. 2016 Mar 4;72(Pt 4):436–9. doi: 10.1107/S2056989016003340 (PMC4910348; doi:10.1107/S2056989016003340)
Supplement: Supplementary file 4 [file e-72-00436-sup4.txt]

http://submission.iucr.org/jtkt/serve/z/lfXZ4eiYpX67Nbj5/zz0000/0/
